# Supplementary material for: Migration confers winter survival benefits in a partially migratory songbird
Source: eLife. 2017 Nov 21;6:e28123. doi: 10.7554/eLife.28123 (PMC5697929; doi:10.7554/eLife.28123)
Supplement: Figure 2—source data 1. — Rdata’; ‘kud2010.Rdata’; ‘kud2011.Rdata’; ‘kud2012.Rdata’; ‘kud2013.Rdata’. ‘locations_data.csv’ contains the mean overwintering estimated locations (lat, long) of 22 blackbirds derived from Geolocators during the years 2009–2014 and plotted in Figure 2 panel a (red symbols). Estimated locations were calculated using the ‘geolight’ function from the Geolight R package. Files: ‘kud2009.Rdata’; ‘kud2010.Rdata’; ‘kud2011.Rdata’; ‘kud2012.Rdata’; ‘kud2013.Rdata’: 25% kernel utilization distribution representing the error of each estimated overwintering locations for the different years in R data format and plotted in Figure 2 panel a (red circles). [file elife-28123-fig2-data1.zip]

Archive with 8 entries (7 files):
- source_data_fig2a/
- source_data_fig2a/kud2009.Rdata
- source_data_fig2a/kud2010.Rdata
- source_data_fig2a/kud2011.Rdata
- source_data_fig2a/kud2012.Rdata
- source_data_fig2a/kud2013.Rdata
- source_data_fig2a/locations_data.csv
- source_data_fig2a/readme.txt
