# Supplementary material for: Migration confers winter survival benefits in a partially migratory songbird
Source: eLife. 2017 Nov 21;6:e28123. doi: 10.7554/eLife.28123 (PMC5697929; doi:10.7554/eLife.28123)
Supplement: Figure 2—source data 1. — Rdata’; ‘kud2010.Rdata’; ‘kud2011.Rdata’; ‘kud2012.Rdata’; ‘kud2013.Rdata’. ‘locations_data.csv’ contains the mean overwintering estimated locations (lat, long) of 22 blackbirds derived from Geolocators during the years 2009–2014 and plotted in Figure 2 panel a (red symbols). Estimated locations were calculated using the ‘geolight’ function from the Geolight R package. Files: ‘kud2009.Rdata’; ‘kud2010.Rdata’; ‘kud2011.Rdata’; ‘kud2012.Rdata’; ‘kud2013.Rdata’: 25% kernel utilization distribution representing the error of each estimated overwintering locations for the different years in R data format and plotted in Figure 2 panel a (red circles). [file elife-28123-fig2-data1.zip › source_data_fig2a/locations_data.csv]

	ring	birdyr	sex	long	lat	optional	xcolors	xpts	number	xcolors2
1	30340	1	m	451982.442332893	5450531.59463902	TRUE	#FCDE39	15	1	#FCDE39CC
2	30346	1	m	558696.911407672	5421410.48828047	TRUE	#FCDE39	15	2	#FCDE39CC
3	30368	2	m	-39863.3938389987	5049238.74955643	TRUE	#FCDE39	16	3	#FCDE39CC
4	30368	3	m	-44612.6727662254	4895862.93040902	TRUE	#FCDE39	17	3	#FCDE39CC
5	30370	1	m	106292.910730729	4458204.39654608	TRUE	#FCDE39	15	4	#FCDE39CC
6	30382	1	f	294139.381872388	5280471.33155518	TRUE	#98298A	15	5	#98298ACC
7	30385	1	m	230703.799422413	5453764.02382263	TRUE	#FCDE39	15	6	#FCDE39CC
8	30394	1	f	4067.93169255791	5267401.82958454	TRUE	#98298A	15	7	#98298ACC
9	30394	2	f	-40582.2294763672	5483901.86274144	TRUE	#98298A	16	7	#98298ACC
10	30394	3	f	-9251.24029997207	5379795.4589999	TRUE	#98298A	17	7	#98298ACC
11	32019	2	m	73935.5644464083	5166873.93705788	TRUE	#FCDE39	16	8	#FCDE39CC
12	32054	3	m	428326.812682781	5417091.78705085	TRUE	#FCDE39	17	9	#FCDE39CC
13	32054	4	m	447612.95228382	4153739.06135711	TRUE	#FCDE39	18	9	#FCDE39CC
14	32058	2	f	-37683.2207132347	5079544.54524098	TRUE	#98298A	16	10	#98298ACC
15	32059	4	m	17143.5020918047	4947415.64927959	TRUE	#FCDE39	18	11	#FCDE39CC
16	32059	5	m	-52680.0810475279	5232520.65081424	TRUE	#FCDE39	25	11	#FCDE39CC
17	32083	2	f	140419.458018542	5201905.62538827	TRUE	#98298A	16	12	#98298ACC
18	32083	4	f	95546.9641271657	5257005.94967911	TRUE	#98298A	18	12	#98298ACC
19	32084	2	f	-16398.8979215814	5653944.29510137	TRUE	#98298A	16	13	#98298ACC
20	32098	2	m	-167875.765454224	4408778.09650253	TRUE	#FCDE39	16	14a	#FCDE39CC
21	32098	2	m	119629.482515292	4844095.32150239	TRUE	#FCDE39	16	14b	#FCDE39CC
22	32103	2	m	391956.572165316	5424648.75994907	TRUE	#FCDE39	16	15	#FCDE39CC
23	32118	3	m	-552640.553283265	5107601.71681635	TRUE	#FCDE39	17	16	#FCDE39CC
24	32121	3	f	-391549.537195351	4866377.53104974	TRUE	#98298A	17	17	#98298ACC
25	32169	3	f	-73288.1128971833	4519979.06939744	TRUE	#98298A	17	18	#98298ACC
26	32193	4	f	279580.285001077	5109135.1633603	TRUE	#98298A	18	19	#98298ACC
27	41318	4	f	-61472.8817713069	4129115.66142038	TRUE	#98298A	18	20	#98298ACC
28	41325	4	f	614918.29977055	5335606.34246991	TRUE	#98298A	18	21	#98298ACC
29	41358	5	m	303097.023765519	5212564.26184799	TRUE	#FCDE39	25	22	#FCDE39CC
