# Supplementary material for: Migration confers winter survival benefits in a partially migratory songbird
Source: eLife. 2017 Nov 21;6:e28123. doi: 10.7554/eLife.28123 (PMC5697929; doi:10.7554/eLife.28123)
Supplement: Figure 2—source data 1. — Rdata’; ‘kud2010.Rdata’; ‘kud2011.Rdata’; ‘kud2012.Rdata’; ‘kud2013.Rdata’. ‘locations_data.csv’ contains the mean overwintering estimated locations (lat, long) of 22 blackbirds derived from Geolocators during the years 2009–2014 and plotted in Figure 2 panel a (red symbols). Estimated locations were calculated using the ‘geolight’ function from the Geolight R package. Files: ‘kud2009.Rdata’; ‘kud2010.Rdata’; ‘kud2011.Rdata’; ‘kud2012.Rdata’; ‘kud2013.Rdata’: 25% kernel utilization distribution representing the error of each estimated overwintering locations for the different years in R data format and plotted in Figure 2 panel a (red circles). [file elife-28123-fig2-data1.zip › source_data_fig2a/readme.txt]

Source data files to generate figure 2a. Manuscript: "Migration confers winter survival benefits in a partially migratory songbird" Zuniga et al.

file called "locations_data.csv" contains the mean overwintering estimated locations (lat, long) of 22 blackbirds calculated using the Geolight Package in R
files called "kud2009,kud2010.Rdata,kud2011.Rdata,kud2012.Rdata,kud2013.Rdata" contain the kernel utilization distribution representing the error of each estimated overwintering locations. 
