# Supplementary material for: Migration confers winter survival benefits in a partially migratory songbird
Source: eLife. 2017 Nov 21;6:e28123. doi: 10.7554/eLife.28123 (PMC5697929; doi:10.7554/eLife.28123)
Supplement: Figure 2—source data 2. [file elife-28123-fig2-data2.csv]

	distance.to.breeding.site	long	lat	ring
1	322.3079776	5.66	46.02	30340
2	274.7397976	6.975	45.75	30346
3	960.2310163	-0.48	42.34	30368
4	1072.739026	-0.53	40.955	30368
5	1352.190358	1.22	37.06	30370
6	557.5899566	3.62	44.45	30382
7	504.4416561	2.89	46.05	30385
8	791.563446	0.05	44.33	30394
9	740.172683	-0.51	46.33	30394
10	748.4785566	-0.115	45.365	30394
11	797.163746	0.9	43.41	32019
12	363.098769	5.345	45.71	32054
13	1525.515721	5.031413441	34.39465019	32054
14	938.3704979	-0.455	42.615	32058
15	993.2792895	0.204571762	41.41928991	32059
16	857.4597869	-0.645304205	44.01017782	32059
17	724.1572978	1.715	43.73	32083
18	723.2717953	1.173196009	44.23461357	32083
19	689.4473142	-0.21	47.92	32084
20	1530.797047	-1.92	36.625	32098
21	1012.330218	1.415	40.49	32098
22	385.505264	4.895	45.78	32103
23	1341.985982	-6.69	42.87	32118
24	1341.670328	-4.64	40.69	32121
25	1387.69501	-0.845	37.605	32169
26	700.5893488	3.384943839	42.88394816	32193
27	1715.579811	-0.689892143	34.18052486	41318
28	332.3347788	7.609613517	44.95724885	41325
29	602.7936447	3.705636835	43.82748842	41358
