# Supplementary material for: Migration confers winter survival benefits in a partially migratory songbird
Source: eLife. 2017 Nov 21;6:e28123. doi: 10.7554/eLife.28123 (PMC5697929; doi:10.7554/eLife.28123)
Supplement: Figure 3—source data 1. — Survival estimates and confidence interval values predicted by model 1 of migrants and residents during winter and summer. Values are plotted in Figure 3. [file elife-28123-fig3-data1.csv]

	Parameters	From	To	Time	Age	Group	Step	Estimates	min.SE	max.SE	SE	Group.2	Season	Migr
1	S	1	1	1	1	1	1	0.901655422	0.824366074	0.947114821	0.03029095	non.winter_sed	summer	sed
2	S	1	1	2	1	1	1	0.57036044	0.504532851	0.633790266	0.033155433	winter_sed	winter	sed
3	S	1	1	1	1	3	1	0.949882508	0.884783027	0.979069825	0.021943395	non.winter_migr	summer	migr
4	S	1	1	2	1	3	1	0.732929154	0.623200803	0.819935977	0.050571734	winter_migr	winter	migr
