# Supplementary material for: Migration confers winter survival benefits in a partially migratory songbird
Source: eLife. 2017 Nov 21;6:e28123. doi: 10.7554/eLife.28123 (PMC5697929; doi:10.7554/eLife.28123)
Supplement: Source data 1. [file elife-28123-data1.csv]

	X	ring	event	date	strategy.all.migration	Age	Sex	season_year	birdryr.end.w
1	1	30331	capture	2009-04-24	0	ad	f	non-winter_1	1
5	5	30331	recapture	2009-04-27	0	ad	f	non-winter_1	1
8	8	30336	capture	2009-05-03	0	ad	m	non-winter_1	1
9	9	30337	capture	2009-05-06	0	ad	f	non-winter_1	1
11	11	30331	recapture	2009-05-13	0	ad	f	non-winter_1	1
13	13	30339	capture	2009-05-13	0	ad	f	non-winter_1	1
14	14	30340	capture	2009-05-13	0	sy	m	non-winter_1	1
16	16	30342	capture	2009-05-14	0	ad	f	non-winter_1	1
19	19	30343	capture	2009-05-15	0	ad	m	non-winter_1	1
20	20	30344	capture	2009-05-15	0	ad	f	non-winter_1	1
21	21	30345	capture	2009-05-15	0	sy	m	non-winter_1	1
23	23	30347	capture	2009-05-15	0	ad	f	non-winter_1	1
24	24	30348	capture	2009-05-18	0	sy	m	non-winter_1	1
25	25	30349	capture	2009-05-19	0	sy	m	non-winter_1	1
26	26	30350	capture	2009-05-20	0	ad	m	non-winter_1	1
27	27	30351	capture	2009-05-21	0	ad	m	non-winter_1	1
28	28	30352	capture	2009-05-21	0	sy	m	non-winter_1	1
29	29	30353	capture	2009-05-24	0	ad	m	non-winter_1	1
31	31	30355	capture	2009-05-27	0	ad	f	non-winter_1	1
32	32	30356	capture	2009-05-27	0	ad	m	non-winter_1	1
33	33	30357	capture	2009-05-27	0	ad	m	non-winter_1	1
34	34	30358	capture	2009-05-27	0	ad	m	non-winter_1	1
36	36	30357	recapture	2009-05-29	0	ad	m	non-winter_1	1
38	38	30361	capture	2009-05-29	0	ad	m	non-winter_1	1
39	39	30361	recapture	2009-06-02	0	ad	m	non-winter_1	1
41	41	30363	capture	2009-06-02	0	sy	m	non-winter_1	1
42	42	30364	capture	2009-06-02	0	ad	f	non-winter_1	1
47	47	30369	capture	2009-06-03	0	ad	m	non-winter_1	1
49	49	30371	capture	2009-06-05	0	ad	f	non-winter_1	1
50	50	30372	capture	2009-06-05	0	ad	m	non-winter_1	1
52	52	30374	capture	2009-06-08	0	ad	f	non-winter_1	1
53	53	30375	capture	2009-06-08	0	ad	m	non-winter_1	1
55	55	30377	capture	2009-06-08	0	juv	f	non-winter_1	1
56	56	30378	capture	2009-06-12	0	sy	m	non-winter_1	1
57	57	30379	capture	2009-06-12	0	ad	m	non-winter_1	1
59	59	30381	capture	2009-06-16	0	ad	f	non-winter_1	1
61	61	30383	capture	2009-06-17	0	juv	f	non-winter_1	1
62	62	30384	capture	2009-06-17	0	juv	f	non-winter_1	1
66	66	30388	capture	2009-06-17	0	sy	m	non-winter_1	1
67	67	30389	capture	2009-06-18	0	juv	f	non-winter_1	1
68	68	30384	recapture	2009-06-23	0	juv	f	non-winter_1	1
69	69	30390	capture	2009-06-23	0	juv	f	non-winter_1	1
70	70	30391	capture	2009-06-23	0	juv	m	non-winter_1	1
71	71	30356	recapture	2009-06-24	0	ad	m	non-winter_1	1
73	73	30345	recapture	2009-06-25	0	sy	m	non-winter_1	1
75	75	30393	capture	2009-06-26	0	juv	f	non-winter_1	1
76	76	30394	capture	2009-06-26	0	juv	f	non-winter_1	1
77	77	30395	capture	2009-06-26	0	ad	f	non-winter_1	1
78	78	30396	capture	2009-06-26	0	sy	m	non-winter_1	1
79	79	30397	capture	2009-06-26	0	juv	m	non-winter_1	1
80	80	30353	recapture	2009-06-28	0	ad	m	non-winter_1	1
81	81	30398	capture	2009-06-28	0	ad	m	non-winter_1	1
82	82	30399	capture	2009-06-29	0	ad	m	non-winter_1	1
83	83	30400	capture	2009-07-02	0	juv	f	non-winter_1	1
84	84	32001	capture	2009-07-02	0	juv	f	non-winter_1	1
85	85	32002	capture	2009-07-02	0	juv	f	non-winter_1	1
87	87	32004	capture	2009-07-05	0	ad	m	non-winter_1	1
88	88	32005	capture	2009-07-05	0	ad	f	non-winter_1	1
89	89	32006	capture	2009-07-07	0	sy	m	non-winter_1	1
90	90	32007	capture	2009-07-07	0	sy	f	non-winter_1	1
91	91	32008	capture	2009-07-10	0	sy	f	non-winter_1	1
92	92	32009	capture	2009-07-14	0	sy	m	non-winter_1	1
93	93	30355	ornilogger	2009-09-03	s	ad	f	non-winter_1	1
95	95	30358	ornilogger	2009-09-03	s	ad	m	non-winter_1	1
96	96	30371	ornilogger	2009-09-03	s	ad	f	non-winter_1	1
99	99	30356	ornilogger	2009-09-03	0	ad	m	non-winter_1	1
102	102	30372	ornilogger	2009-09-03	s	ad	m	non-winter_1	1
104	104	30379	ornilogger	2009-09-03	s	ad	m	non-winter_1	1
105	105	30357	ornilogger	2009-09-03	s	ad	m	non-winter_1	1
106	106	30363	ornilogger	2009-09-03	s	sy	m	non-winter_1	1
107	107	30340	ornilogger	2009-09-03	fm	sy	m	non-winter_1	1
108	108	30339	ornilogger	2009-09-10	s	ad	f	non-winter_1	1
109	109	30357	ornilogger	2009-09-10	s	ad	m	non-winter_1	1
113	113	30374	ornilogger	2009-09-10	s	ad	f	non-winter_1	1
114	114	30358	ornilogger	2009-09-10	s	ad	m	non-winter_1	1
115	115	30371	ornilogger	2009-09-10	s	ad	f	non-winter_1	1
116	116	30372	ornilogger	2009-09-10	s	ad	m	non-winter_1	1
118	118	30388	ornilogger	2009-09-10	s	sy	m	non-winter_1	1
119	119	30363	ornilogger	2009-09-10	s	sy	m	non-winter_1	1
120	120	30355	ornilogger	2009-09-10	s	ad	f	non-winter_1	1
122	122	30340	ornilogger	2009-09-10	fm	sy	m	non-winter_1	1
123	123	30391	ornilogger	2009-09-10	s	juv	m	non-winter_1	1
124	124	30379	ornilogger	2009-09-10	s	ad	m	non-winter_1	1
126	126	30356	ornilogger	2009-09-10	0	ad	m	non-winter_1	1
127	127	30364	ornilogger	2009-09-10	s	ad	f	non-winter_1	1
131	9728	30340	signal alive ARU	2009-09-10	0	NA	NA	non-winter_1	1
132	9750	30344	signal alive ARU	2009-09-10	0	NA	NA	non-winter_1	1
133	9753	30345	signal alive ARU	2009-09-10	0	NA	NA	non-winter_1	1
136	9791	30348	signal alive ARU	2009-09-10	0	NA	NA	non-winter_1	1
137	9962	30375	signal alive ARU	2009-09-10	0	NA	NA	non-winter_1	1
138	10035	30394	signal alive ARU	2009-09-10	0	NA	NA	non-winter_1	1
139	10037	30394	signal alive ARU	2009-09-10	0	NA	NA	non-winter_1	1
140	9919	30364	signal alive ARU	2009-09-11	0	NA	NA	non-winter_1	1
146	9790	30347	signal alive ARU	2009-09-15	0	NA	NA	non-winter_1	1
147	128	30371	ornilogger	2009-09-17	s	ad	f	non-winter_1	1
148	129	30374	ornilogger	2009-09-17	s	ad	f	non-winter_1	1
149	130	30355	ornilogger	2009-09-17	s	ad	f	non-winter_1	1
153	134	30356	ornilogger	2009-09-17	0	ad	m	non-winter_1	1
154	135	30358	ornilogger	2009-09-17	s	ad	m	non-winter_1	1
156	137	30364	ornilogger	2009-09-17	s	ad	f	non-winter_1	1
157	138	30363	ornilogger	2009-09-17	s	sy	m	non-winter_1	1
158	139	30379	ornilogger	2009-09-17	s	ad	m	non-winter_1	1
161	142	30372	ornilogger	2009-09-17	s	ad	m	non-winter_1	1
162	143	30347	departure	2009-09-19	fm	ad	f	non-winter_1	1
163	144	30337	departure	2009-09-25	fm	ad	f	non-winter_1	1
164	145	30388	ornilogger	2009-09-30	s	sy	m	non-winter_1	1
167	148	30358	ornilogger	2009-09-30	s	ad	m	non-winter_1	1
168	149	30357	ornilogger	2009-09-30	s	ad	m	non-winter_1	1
171	152	30371	ornilogger	2009-09-30	s	ad	f	non-winter_1	1
173	154	30355	ornilogger	2009-09-30	s	ad	f	non-winter_1	1
174	155	30364	ornilogger	2009-09-30	s	ad	f	non-winter_1	1
175	156	30372	ornilogger	2009-09-30	s	ad	m	non-winter_1	1
176	157	30379	ornilogger	2009-09-30	s	ad	m	non-winter_1	1
177	158	30363	ornilogger	2009-09-30	s	sy	m	non-winter_1	1
178	159	30356	ornilogger	2009-09-30	0	ad	m	non-winter_1	1
180	161	30340	ornilogger	2009-09-30	fm	sy	m	non-winter_1	1
181	162	30343	ornilogger	2009-09-30	s	ad	m	non-winter_1	1
182	163	30349	ornilogger	2009-09-30	s	sy	m	non-winter_1	1
183	164	30342	ornilogger	2009-09-30	s	ad	f	non-winter_1	1
184	165	30383	ornilogger	2009-10-04	s	juv	f	non-winter_1	1
186	167	30358	ornilogger	2009-10-04	s	ad	m	non-winter_1	1
187	168	30363	ornilogger	2009-10-04	s	sy	m	non-winter_1	1
190	171	30355	ornilogger	2009-10-04	s	ad	f	non-winter_1	1
193	174	30371	ornilogger	2009-10-04	s	ad	f	non-winter_1	1
194	175	30372	ornilogger	2009-10-04	s	ad	m	non-winter_1	1
195	176	30357	ornilogger	2009-10-04	s	ad	m	non-winter_1	1
196	177	30379	ornilogger	2009-10-04	s	ad	m	non-winter_1	1
197	178	30356	ornilogger	2009-10-04	0	ad	m	non-winter_1	1
198	179	30349	ornilogger	2009-10-04	s	sy	m	non-winter_1	1
199	180	30388	ornilogger	2009-10-04	s	sy	m	non-winter_1	1
200	181	30374	ornilogger	2009-10-04	s	ad	f	non-winter_1	1
203	184	30343	ornilogger	2009-10-04	s	ad	m	non-winter_1	1
204	185	30342	ornilogger	2009-10-04	s	ad	f	non-winter_1	1
205	186	30364	ornilogger	2009-10-04	s	ad	f	non-winter_1	1
206	187	32002	ornilogger	2009-10-04	s	juv	f	non-winter_1	1
207	188	30378	ornilogger	2009-10-06	s	sy	m	non-winter_1	1
208	189	30378	ornilogger	2009-10-06	s	sy	m	non-winter_1	1
209	190	30399	ornilogger	2009-10-06	fm	ad	m	non-winter_1	1
210	191	30378	ornilogger	2009-10-06	s	sy	m	non-winter_1	1
211	192	30395	ornilogger	2009-10-06	s	ad	f	non-winter_1	1
212	193	32004	ornilogger	2009-10-06	s	ad	m	non-winter_1	1
213	194	32006	ornilogger	2009-10-06	s	sy	m	non-winter_1	1
214	195	32007	ornilogger	2009-10-06	s	sy	f	non-winter_1	1
215	196	32005	ornilogger	2009-10-06	s	ad	f	non-winter_1	1
217	198	30363	ornilogger	2009-10-08	s	sy	m	non-winter_1	1
220	201	30371	ornilogger	2009-10-08	s	ad	f	non-winter_1	1
222	203	30357	ornilogger	2009-10-08	s	ad	m	non-winter_1	1
223	204	30372	ornilogger	2009-10-08	s	ad	m	non-winter_1	1
225	206	30379	ornilogger	2009-10-08	s	ad	m	non-winter_1	1
226	207	30343	ornilogger	2009-10-08	s	ad	m	non-winter_1	1
227	208	30342	ornilogger	2009-10-08	s	ad	f	non-winter_1	1
228	209	30349	ornilogger	2009-10-08	s	sy	m	non-winter_1	1
230	211	30391	ornilogger	2009-10-08	s	juv	m	non-winter_1	1
231	212	30357	ornilogger	2009-10-08	s	ad	m	non-winter_1	1
234	215	30355	ornilogger	2009-10-08	s	ad	f	non-winter_1	1
235	216	30375	ornilogger	2009-10-08	s	ad	m	non-winter_1	1
236	217	30388	ornilogger	2009-10-08	s	sy	m	non-winter_1	1
237	218	30364	ornilogger	2009-10-08	s	ad	f	non-winter_1	1
238	219	30358	ornilogger	2009-10-08	s	ad	m	non-winter_1	1
242	9729	30340	signal alive ARU	2009-10-10	0	NA	NA	non-winter_1	1
243	9751	30344	signal alive ARU	2009-10-10	0	NA	NA	non-winter_1	1
244	9754	30345	signal alive ARU	2009-10-10	0	NA	NA	non-winter_1	1
247	9792	30348	signal alive ARU	2009-10-10	0	NA	NA	non-winter_1	1
248	9963	30375	signal alive ARU	2009-10-10	0	NA	NA	non-winter_1	1
249	10036	30394	signal alive ARU	2009-10-10	0	NA	NA	non-winter_1	1
250	10038	30394	signal alive ARU	2009-10-10	0	NA	NA	non-winter_1	1
251	9920	30364	signal alive ARU	2009-10-11	0	NA	NA	non-winter_1	1
257	220	30340	departure	2009-10-14	fm	sy	m	non-winter_1	1
259	222	30394	departure	2009-10-14	fm	juv	f	non-winter_1	1
263	226	30388	ornilogger	2009-10-14	s	sy	m	non-winter_1	1
264	227	30372	ornilogger	2009-10-14	s	ad	m	non-winter_1	1
265	228	30371	ornilogger	2009-10-14	s	ad	f	non-winter_1	1
267	230	30379	ornilogger	2009-10-14	s	ad	m	non-winter_1	1
268	231	30391	ornilogger	2009-10-14	s	juv	m	non-winter_1	1
270	233	30355	ornilogger	2009-10-14	s	ad	f	non-winter_1	1
272	235	30374	ornilogger	2009-10-14	s	ad	f	non-winter_1	1
273	236	30358	ornilogger	2009-10-14	s	ad	m	non-winter_1	1
274	237	30356	ornilogger	2009-10-14	0	ad	m	non-winter_1	1
275	238	30357	ornilogger	2009-10-14	s	ad	m	non-winter_1	1
276	239	30363	ornilogger	2009-10-14	s	sy	m	non-winter_1	1
277	240	30364	ornilogger	2009-10-14	s	ad	f	non-winter_1	1
278	241	30393	departure	2009-10-16	fm	juv	f	non-winter_1	1
279	242	30399	departure	2009-10-16	fm	ad	m	non-winter_1	1
280	243	32001	departure	2009-10-16	fm	juv	f	non-winter_1	1
281	244	30388	ornilogger	2009-10-18	s	sy	m	non-winter_1	1
283	246	30355	ornilogger	2009-10-18	s	ad	f	non-winter_1	1
284	247	30372	ornilogger	2009-10-18	s	ad	m	non-winter_1	1
286	249	30371	ornilogger	2009-10-18	s	ad	f	non-winter_1	1
288	251	30364	ornilogger	2009-10-18	s	ad	f	non-winter_1	1
289	252	30363	ornilogger	2009-10-18	s	sy	m	non-winter_1	1
290	253	30379	ornilogger	2009-10-18	s	ad	m	non-winter_1	1
291	254	30391	ornilogger	2009-10-18	s	juv	m	non-winter_1	1
292	255	30358	ornilogger	2009-10-18	s	ad	m	non-winter_1	1
295	258	30357	ornilogger	2009-10-18	s	ad	m	non-winter_1	1
297	260	30369	departure	2009-10-19	fm	ad	m	non-winter_1	1
298	261	30389	departure	2009-10-20	fm	juv	f	non-winter_1	1
299	262	30390	departure	2009-10-20	fm	juv	f	non-winter_1	1
300	263	30400	departure	2009-10-20	fm	juv	f	non-winter_1	1
301	264	30336	departure	2009-11-01	fm	ad	m	non-winter_1	1
305	9752	30344	signal alive ARU	2009-11-10	0	NA	NA	winter_1	1
306	9755	30345	signal alive ARU	2009-11-10	0	NA	NA	winter_1	1
307	9793	30348	signal alive ARU	2009-11-10	0	NA	NA	winter_1	1
308	9964	30375	signal alive ARU	2009-11-10	0	NA	NA	winter_1	1
309	9921	30364	signal alive ARU	2009-11-11	0	NA	NA	winter_1	1
311	265	30351	ornilogger	2009-12-01	s	ad	m	winter_1	1
312	266	30397	ornilogger	2009-12-01	s	juv	m	winter_1	1
313	267	30343	ornilogger	2009-12-01	s	ad	m	winter_1	1
314	268	30342	ornilogger	2009-12-01	s	ad	f	winter_1	1
315	269	30349	ornilogger	2009-12-01	s	sy	m	winter_1	1
316	270	30348	ornilogger	2009-12-01	s	sy	m	winter_1	1
317	271	30344	ornilogger	2009-12-01	s	ad	f	winter_1	1
318	272	30331	ornilogger	2009-12-01	s	ad	f	winter_1	1
320	274	30364	ornilogger	2009-12-01	s	ad	f	winter_1	1
321	275	30371	ornilogger	2009-12-01	s	ad	f	winter_1	1
322	276	30355	ornilogger	2009-12-01	s	ad	f	winter_1	1
323	277	30358	ornilogger	2009-12-01	s	ad	m	winter_1	1
324	278	30379	ornilogger	2009-12-01	s	ad	m	winter_1	1
325	279	30381	ornilogger	2009-12-01	s	ad	f	winter_1	1
326	280	30363	ornilogger	2009-12-01	s	sy	m	winter_1	1
327	281	30357	ornilogger	2009-12-01	s	ad	m	winter_1	1
328	282	30391	ornilogger	2009-12-01	s	juv	m	winter_1	1
331	285	30395	ornilogger	2009-12-02	s	ad	f	winter_1	1
332	286	30383	ornilogger	2009-12-02	s	juv	f	winter_1	1
333	287	30353	ornilogger	2009-12-02	s	ad	m	winter_1	1
334	288	30345	ornilogger	2009-12-02	s	sy	m	winter_1	1
335	289	30350	ornilogger	2009-12-02	s	ad	m	winter_1	1
336	290	30396	ornilogger	2009-12-02	s	sy	m	winter_1	1
337	291	30384	ornilogger	2009-12-02	s	juv	f	winter_1	1
338	292	32004	ornilogger	2009-12-02	s	ad	m	winter_1	1
339	293	32005	ornilogger	2009-12-02	s	ad	f	winter_1	1
340	294	32002	ornilogger	2009-12-02	s	juv	f	winter_1	1
341	295	32006	ornilogger	2009-12-02	s	sy	m	winter_1	1
342	296	32007	ornilogger	2009-12-02	s	sy	f	winter_1	1
344	298	32008	ornilogger	2009-12-02	s	sy	f	winter_1	1
347	301	30372	ornilogger	2009-12-02	s	ad	m	winter_1	1
348	302	30375	ornilogger	2009-12-02	s	ad	m	winter_1	1
349	303	30339	ornilogger	2009-12-02	s	ad	f	winter_1	1
352	306	30372	ornilogger	2009-12-08	s	ad	m	winter_1	1
353	307	30344	ornilogger	2009-12-08	s	ad	f	winter_1	1
354	308	30375	ornilogger	2009-12-08	s	ad	m	winter_1	1
355	309	30355	ornilogger	2009-12-08	s	ad	f	winter_1	1
356	310	30343	ornilogger	2009-12-08	s	ad	m	winter_1	1
357	311	30342	ornilogger	2009-12-08	s	ad	f	winter_1	1
358	312	30349	ornilogger	2009-12-08	s	sy	m	winter_1	1
359	313	30391	ornilogger	2009-12-08	s	juv	m	winter_1	1
360	314	30371	ornilogger	2009-12-08	s	ad	f	winter_1	1
361	315	32008	ornilogger	2009-12-08	s	sy	f	winter_1	1
363	317	32009	ornilogger	2009-12-08	s	sy	m	winter_1	1
364	318	32006	ornilogger	2009-12-08	s	sy	m	winter_1	1
365	319	32002	ornilogger	2009-12-08	s	juv	f	winter_1	1
366	320	32005	ornilogger	2009-12-08	s	ad	f	winter_1	1
367	321	32004	ornilogger	2009-12-08	s	ad	m	winter_1	1
369	323	30384	ornilogger	2009-12-08	s	juv	f	winter_1	1
371	325	30345	ornilogger	2009-12-08	s	sy	m	winter_1	1
372	326	30331	ornilogger	2009-12-09	s	ad	f	winter_1	1
374	328	30397	ornilogger	2009-12-09	s	juv	m	winter_1	1
375	329	30396	ornilogger	2009-12-09	s	sy	m	winter_1	1
376	330	30350	ornilogger	2009-12-09	s	ad	m	winter_1	1
377	331	30395	ornilogger	2009-12-09	s	ad	f	winter_1	1
378	332	30379	ornilogger	2009-12-09	s	ad	m	winter_1	1
379	333	30363	ornilogger	2009-12-09	s	sy	m	winter_1	1
380	334	30364	ornilogger	2009-12-09	s	ad	f	winter_1	1
381	335	30339	ornilogger	2009-12-09	s	ad	f	winter_1	1
382	336	30357	ornilogger	2009-12-09	s	ad	m	winter_1	1
383	337	30358	ornilogger	2009-12-09	s	ad	m	winter_1	1
384	338	30381	ornilogger	2009-12-09	s	ad	f	winter_1	1
385	339	30348	ornilogger	2009-12-09	s	sy	m	winter_1	1
386	340	30383	ornilogger	2009-12-10	s	juv	f	winter_1	1
387	341	30351	ornilogger	2009-12-10	s	ad	m	winter_1	1
388	342	32007	ornilogger	2009-12-10	s	sy	f	winter_1	1
392	9756	30345	signal alive ARU	2009-12-10	0	NA	NA	winter_1	1
393	9794	30348	signal alive ARU	2009-12-10	0	NA	NA	winter_1	1
394	9965	30375	signal alive ARU	2009-12-10	0	NA	NA	winter_1	1
395	9922	30364	signal alive ARU	2009-12-11	0	NA	NA	winter_1	1
398	344	30342	ornilogger	2009-12-20	s	ad	f	winter_1	1
399	345	30358	ornilogger	2009-12-20	s	ad	m	winter_1	1
400	346	30363	ornilogger	2009-12-20	s	sy	m	winter_1	1
401	347	30384	ornilogger	2009-12-20	s	juv	f	winter_1	1
403	349	30375	ornilogger	2009-12-20	s	ad	m	winter_1	1
408	354	30345	ornilogger	2009-12-20	s	sy	m	winter_1	1
409	355	30343	ornilogger	2009-12-20	s	ad	m	winter_1	1
410	356	30349	ornilogger	2009-12-20	s	sy	m	winter_1	1
411	357	30344	ornilogger	2009-12-20	s	ad	f	winter_1	1
412	358	30331	ornilogger	2009-12-20	s	ad	f	winter_1	1
413	359	30377	ornilogger	2009-12-20	s	juv	f	winter_1	1
414	360	30351	ornilogger	2009-12-20	s	ad	m	winter_1	1
415	361	30348	ornilogger	2009-12-20	s	sy	m	winter_1	1
416	362	32007	ornilogger	2009-12-20	s	sy	f	winter_1	1
417	363	32006	ornilogger	2009-12-20	s	sy	m	winter_1	1
418	364	32005	ornilogger	2009-12-20	s	ad	f	winter_1	1
419	365	32002	ornilogger	2009-12-20	s	juv	f	winter_1	1
420	366	32004	ornilogger	2009-12-20	s	ad	m	winter_1	1
421	367	30355	ornilogger	2009-12-20	s	ad	f	winter_1	1
422	368	30372	ornilogger	2009-12-20	s	ad	m	winter_1	1
423	369	30357	ornilogger	2009-12-20	s	ad	m	winter_1	1
424	370	30379	ornilogger	2009-12-20	s	ad	m	winter_1	1
425	371	30350	ornilogger	2009-12-20	s	ad	m	winter_1	1
426	372	30396	ornilogger	2009-12-20	s	sy	m	winter_1	1
427	373	30398	ornilogger	2009-12-21	s	ad	m	winter_1	1
428	374	30352	ornilogger	2009-12-21	s	sy	m	winter_1	1
429	375	32009	ornilogger	2009-12-21	s	sy	m	winter_1	1
430	376	30381	ornilogger	2009-12-21	s	ad	f	winter_1	1
431	377	30397	ornilogger	2009-12-21	s	juv	m	winter_1	1
432	378	30378	ornilogger	2009-12-21	s	sy	m	winter_1	1
433	379	30379	ornilogger	2009-12-21	s	ad	m	winter_1	1
435	9742	30343	signal alive ARU	2010-01-01	0	NA	NA	winter_1	1
437	381	32004	ornilogger	2010-01-04	s	ad	m	winter_1	1
438	382	32002	ornilogger	2010-01-04	s	sy	f	winter_1	1
439	383	32005	ornilogger	2010-01-04	s	ad	f	winter_1	1
440	384	32007	ornilogger	2010-01-04	s	ad	f	winter_1	1
441	385	32006	ornilogger	2010-01-04	s	ad	m	winter_1	1
442	386	30352	ornilogger	2010-01-04	s	ad	m	winter_1	1
443	387	30350	ornilogger	2010-01-04	s	ad	m	winter_1	1
444	388	32009	ornilogger	2010-01-04	s	ad	m	winter_1	1
445	389	30381	ornilogger	2010-01-04	s	ad	f	winter_1	1
446	390	30363	ornilogger	2010-01-04	s	ad	m	winter_1	1
447	391	30375	ornilogger	2010-01-04	s	ad	m	winter_1	1
449	393	30372	ornilogger	2010-01-04	s	ad	m	winter_1	1
451	395	30379	ornilogger	2010-01-04	s	ad	m	winter_1	1
452	396	30391	ornilogger	2010-01-04	s	sy	m	winter_1	1
453	397	30349	ornilogger	2010-01-04	s	ad	m	winter_1	1
454	398	30355	ornilogger	2010-01-04	s	ad	f	winter_1	1
455	399	30342	ornilogger	2010-01-04	s	ad	f	winter_1	1
456	400	30343	ornilogger	2010-01-04	s	ad	m	winter_1	1
460	404	30398	ornilogger	2010-01-05	s	ad	m	winter_1	1
461	405	30397	ornilogger	2010-01-05	s	sy	m	winter_1	1
462	406	30378	ornilogger	2010-01-05	s	ad	m	winter_1	1
463	407	30348	ornilogger	2010-01-05	s	ad	m	winter_1	1
464	408	30357	ornilogger	2010-01-05	s	ad	m	winter_1	1
466	410	30358	ornilogger	2010-01-05	s	ad	m	winter_1	1
468	412	30344	ornilogger	2010-01-05	s	ad	f	winter_1	1
469	413	30345	ornilogger	2010-01-05	s	ad	m	winter_1	1
470	414	30351	ornilogger	2010-01-05	s	ad	m	winter_1	1
471	415	30331	ornilogger	2010-01-05	s	ad	f	winter_1	1
472	416	30384	ornilogger	2010-01-05	s	sy	f	winter_1	1
473	417	30377	ornilogger	2010-01-05	s	sy	f	winter_1	1
474	418	30384	ornilogger	2010-01-11	s	sy	f	winter_1	1
476	420	30375	ornilogger	2010-01-11	s	ad	m	winter_1	1
477	421	30379	ornilogger	2010-01-11	s	ad	m	winter_1	1
478	422	30349	ornilogger	2010-01-11	s	ad	m	winter_1	1
479	423	30363	ornilogger	2010-01-11	s	ad	m	winter_1	1
480	424	30355	ornilogger	2010-01-11	s	ad	f	winter_1	1
481	425	30391	ornilogger	2010-01-11	s	sy	m	winter_1	1
482	426	30342	ornilogger	2010-01-11	s	ad	f	winter_1	1
483	427	30331	ornilogger	2010-01-11	s	ad	f	winter_1	1
484	428	30348	ornilogger	2010-01-11	s	ad	m	winter_1	1
486	430	32002	ornilogger	2010-01-11	s	sy	f	winter_1	1
487	431	32005	ornilogger	2010-01-11	s	ad	f	winter_1	1
488	432	32004	ornilogger	2010-01-11	s	ad	m	winter_1	1
489	433	32007	ornilogger	2010-01-11	s	ad	f	winter_1	1
490	434	32006	ornilogger	2010-01-11	s	ad	m	winter_1	1
491	435	30351	ornilogger	2010-01-11	s	ad	m	winter_1	1
492	436	30378	ornilogger	2010-01-11	s	ad	m	winter_1	1
493	437	30345	ornilogger	2010-01-11	s	ad	m	winter_1	1
494	438	30358	ornilogger	2010-01-11	s	ad	m	winter_1	1
495	439	30357	ornilogger	2010-01-11	s	ad	m	winter_1	1
496	440	30343	ornilogger	2010-01-12	s	ad	m	winter_1	1
497	441	30372	ornilogger	2010-01-12	s	ad	m	winter_1	1
498	442	30344	ornilogger	2010-01-12	s	ad	f	winter_1	1
501	445	30350	ornilogger	2010-01-12	s	ad	m	winter_1	1
502	446	30381	ornilogger	2010-01-12	s	ad	f	winter_1	1
504	448	30398	ornilogger	2010-01-13	s	ad	m	winter_1	1
505	449	30396	ornilogger	2010-01-13	s	ad	m	winter_1	1
506	450	30352	ornilogger	2010-01-13	s	ad	m	winter_1	1
507	451	30397	ornilogger	2010-01-13	s	sy	m	winter_1	1
508	452	32004	ornilogger	2010-01-18	s	ad	m	winter_1	1
509	453	32002	ornilogger	2010-01-18	s	sy	f	winter_1	1
510	454	32005	ornilogger	2010-01-18	s	ad	f	winter_1	1
511	455	32007	ornilogger	2010-01-18	s	ad	f	winter_1	1
512	456	32006	ornilogger	2010-01-18	s	ad	m	winter_1	1
513	457	32009	ornilogger	2010-01-18	s	ad	m	winter_1	1
514	458	30344	ornilogger	2010-01-18	s	ad	f	winter_1	1
515	459	30345	ornilogger	2010-01-18	s	ad	m	winter_1	1
516	460	30397	ornilogger	2010-01-18	s	sy	m	winter_1	1
517	461	30350	ornilogger	2010-01-18	s	ad	m	winter_1	1
518	462	30352	ornilogger	2010-01-18	s	ad	m	winter_1	1
519	463	30396	ornilogger	2010-01-18	s	ad	m	winter_1	1
520	464	30378	ornilogger	2010-01-18	s	ad	m	winter_1	1
521	465	30351	ornilogger	2010-01-18	s	ad	m	winter_1	1
522	466	30398	ornilogger	2010-01-18	s	ad	m	winter_1	1
523	467	30355	ornilogger	2010-01-18	s	ad	f	winter_1	1
524	468	30358	ornilogger	2010-01-18	s	ad	m	winter_1	1
525	469	30363	ornilogger	2010-01-18	s	ad	m	winter_1	1
527	471	30342	ornilogger	2010-01-18	s	ad	f	winter_1	1
528	472	30384	ornilogger	2010-01-18	s	sy	f	winter_1	1
529	473	30379	ornilogger	2010-01-18	s	ad	m	winter_1	1
530	474	30391	ornilogger	2010-01-18	s	sy	m	winter_1	1
531	475	30343	ornilogger	2010-01-18	s	ad	m	winter_1	1
532	476	30349	ornilogger	2010-01-18	s	ad	m	winter_1	1
533	477	30372	ornilogger	2010-01-18	s	ad	m	winter_1	1
535	479	30375	ornilogger	2010-01-18	s	ad	m	winter_1	1
536	480	30348	ornilogger	2010-01-18	s	ad	m	winter_1	1
538	482	30331	ornilogger	2010-01-19	s	ad	f	winter_1	1
539	483	30357	ornilogger	2010-01-19	s	ad	m	winter_1	1
540	484	30357	ornilogger	2010-01-19	s	ad	m	winter_1	1
541	9757	30345	signal alive ARU	2010-01-19	0	NA	NA	winter_1	1
542	9795	30348	signal alive ARU	2010-01-19	0	NA	NA	winter_1	1
543	9966	30375	signal alive ARU	2010-01-19	0	NA	NA	winter_1	1
544	9977	30375	signal alive ARU	2010-01-19	0	NA	NA	winter_1	1
545	9988	30379	signal alive ARU	2010-01-19	0	NA	NA	winter_1	1
546	9991	30379	signal alive ARU	2010-01-19	0	NA	NA	winter_1	1
547	9994	30379	signal alive ARU	2010-01-19	0	NA	NA	winter_1	1
549	10031	30391	signal alive ARU	2010-01-19	0	NA	NA	winter_1	1
550	9956	30374	signal alive ARU	2010-01-20	0	NA	NA	winter_1	1
551	9959	30374	signal alive ARU	2010-01-20	0	NA	NA	winter_1	1
552	485	30352	ornilogger	2010-01-25	s	ad	m	winter_1	1
553	486	30350	ornilogger	2010-01-25	s	ad	m	winter_1	1
554	487	30396	ornilogger	2010-01-25	s	ad	m	winter_1	1
555	488	30397	ornilogger	2010-01-25	s	sy	m	winter_1	1
556	489	30351	ornilogger	2010-01-25	s	ad	m	winter_1	1
557	490	30398	ornilogger	2010-01-25	s	ad	m	winter_1	1
558	491	30378	ornilogger	2010-01-25	s	ad	m	winter_1	1
559	492	32009	ornilogger	2010-01-25	s	ad	m	winter_1	1
560	493	32007	ornilogger	2010-01-25	s	ad	f	winter_1	1
561	494	32006	ornilogger	2010-01-25	s	ad	m	winter_1	1
562	495	32005	ornilogger	2010-01-25	s	ad	f	winter_1	1
563	496	32002	ornilogger	2010-01-25	s	sy	f	winter_1	1
564	497	32004	ornilogger	2010-01-25	s	ad	m	winter_1	1
566	499	30372	ornilogger	2010-01-25	s	ad	m	winter_1	1
567	500	30343	ornilogger	2010-01-25	s	ad	m	winter_1	1
568	501	30384	ornilogger	2010-01-25	s	sy	f	winter_1	1
569	502	30379	ornilogger	2010-01-25	s	ad	m	winter_1	1
570	503	30331	ornilogger	2010-01-25	s	ad	f	winter_1	1
571	504	30349	ornilogger	2010-01-25	s	ad	m	winter_1	1
572	505	30391	ornilogger	2010-01-25	s	sy	m	winter_1	1
573	506	30344	ornilogger	2010-01-25	s	ad	f	winter_1	1
576	509	30342	ornilogger	2010-01-25	s	ad	f	winter_1	1
577	510	30357	ornilogger	2010-01-25	s	ad	m	winter_1	1
578	511	30374	ornilogger	2010-01-25	s	ad	f	winter_1	1
579	512	30375	ornilogger	2010-01-25	s	ad	m	winter_1	1
580	513	30358	ornilogger	2010-01-25	s	ad	m	winter_1	1
581	514	30345	ornilogger	2010-01-25	s	ad	m	winter_1	1
582	515	30363	ornilogger	2010-01-25	s	ad	m	winter_1	1
584	517	30381	ornilogger	2010-01-26	s	ad	f	winter_1	1
585	518	30348	ornilogger	2010-01-26	s	ad	m	winter_1	1
586	519	30355	ornilogger	2010-01-26	s	ad	f	winter_1	1
587	520	30348	ornilogger	2010-01-26	s	ad	m	winter_1	1
590	521	30343	ornilogger	2010-02-01	s	ad	m	winter_1	1
591	522	30375	ornilogger	2010-02-01	s	ad	m	winter_1	1
592	523	30344	ornilogger	2010-02-01	s	ad	f	winter_1	1
593	524	30331	ornilogger	2010-02-01	s	ad	f	winter_1	1
594	525	30384	ornilogger	2010-02-01	s	sy	f	winter_1	1
596	527	30372	ornilogger	2010-02-01	s	ad	m	winter_1	1
597	528	30379	ornilogger	2010-02-01	s	ad	m	winter_1	1
598	529	30348	ornilogger	2010-02-01	s	ad	m	winter_1	1
600	531	30358	ornilogger	2010-02-01	s	ad	m	winter_1	1
601	532	30342	ornilogger	2010-02-01	s	ad	f	winter_1	1
602	533	30345	ornilogger	2010-02-01	s	ad	m	winter_1	1
603	534	30363	ornilogger	2010-02-01	s	ad	m	winter_1	1
604	535	30357	ornilogger	2010-02-01	s	ad	m	winter_1	1
605	536	32005	ornilogger	2010-02-01	s	ad	f	winter_1	1
606	537	32004	ornilogger	2010-02-01	s	ad	m	winter_1	1
607	538	32002	ornilogger	2010-02-01	s	sy	f	winter_1	1
608	539	32006	ornilogger	2010-02-01	s	ad	m	winter_1	1
609	540	32007	ornilogger	2010-02-01	s	ad	f	winter_1	1
610	541	30378	ornilogger	2010-02-01	s	ad	m	winter_1	1
611	542	30396	ornilogger	2010-02-01	s	ad	m	winter_1	1
612	543	30350	ornilogger	2010-02-01	s	ad	m	winter_1	1
613	544	30352	ornilogger	2010-02-01	s	ad	m	winter_1	1
614	545	30397	ornilogger	2010-02-01	s	sy	m	winter_1	1
615	546	30345	ornilogger	2010-02-01	s	ad	m	winter_1	1
616	547	30351	ornilogger	2010-02-01	s	ad	m	winter_1	1
617	548	32005	ornilogger	2010-02-01	s	ad	f	winter_1	1
618	549	32004	ornilogger	2010-02-01	s	ad	m	winter_1	1
619	550	32002	ornilogger	2010-02-01	s	sy	f	winter_1	1
620	551	32006	ornilogger	2010-02-01	s	ad	m	winter_1	1
621	552	32007	ornilogger	2010-02-01	s	ad	f	winter_1	1
622	553	30378	ornilogger	2010-02-01	s	ad	m	winter_1	1
623	554	30396	ornilogger	2010-02-01	s	ad	m	winter_1	1
624	555	30350	ornilogger	2010-02-01	s	ad	m	winter_1	1
625	556	30352	ornilogger	2010-02-01	s	ad	m	winter_1	1
626	557	30397	ornilogger	2010-02-01	s	sy	m	winter_1	1
627	558	30345	ornilogger	2010-02-01	s	ad	m	winter_1	1
628	559	30351	ornilogger	2010-02-01	s	ad	m	winter_1	1
629	560	30343	ornilogger	2010-02-01	s	ad	m	winter_1	1
630	561	30375	ornilogger	2010-02-01	s	ad	m	winter_1	1
631	562	30344	ornilogger	2010-02-01	s	ad	f	winter_1	1
632	563	30331	ornilogger	2010-02-01	s	ad	f	winter_1	1
633	564	30384	ornilogger	2010-02-01	s	sy	f	winter_1	1
635	566	30372	ornilogger	2010-02-01	s	ad	m	winter_1	1
636	567	30379	ornilogger	2010-02-01	s	ad	m	winter_1	1
637	568	30348	ornilogger	2010-02-01	s	ad	m	winter_1	1
639	570	30358	ornilogger	2010-02-01	s	ad	m	winter_1	1
640	571	30342	ornilogger	2010-02-01	s	ad	f	winter_1	1
641	572	30345	ornilogger	2010-02-01	s	ad	m	winter_1	1
642	573	30363	ornilogger	2010-02-01	s	ad	m	winter_1	1
643	574	30357	ornilogger	2010-02-01	s	ad	m	winter_1	1
644	9743	30343	signal alive ARU	2010-02-01	0	NA	NA	winter_1	1
646	575	30375	ornilogger	2010-02-15	s	ad	m	winter_1	1
648	577	30331	ornilogger	2010-02-15	s	ad	f	winter_1	1
649	578	30344	ornilogger	2010-02-15	s	ad	f	winter_1	1
650	579	30384	ornilogger	2010-02-15	s	sy	f	winter_1	1
651	580	30379	ornilogger	2010-02-15	s	ad	m	winter_1	1
653	582	30345	ornilogger	2010-02-15	s	ad	m	winter_1	1
654	583	30342	ornilogger	2010-02-15	s	ad	f	winter_1	1
655	584	30348	ornilogger	2010-02-15	s	ad	m	winter_1	1
656	585	30357	ornilogger	2010-02-15	s	ad	m	winter_1	1
657	586	30372	ornilogger	2010-02-15	s	ad	m	winter_1	1
658	587	30396	ornilogger	2010-02-16	s	ad	m	winter_1	1
659	588	30352	ornilogger	2010-02-16	s	ad	m	winter_1	1
660	589	30381	ornilogger	2010-02-16	s	ad	f	winter_1	1
661	590	30363	ornilogger	2010-02-16	s	ad	m	winter_1	1
662	591	32005	ornilogger	2010-02-16	s	ad	f	winter_1	1
663	592	32005	ornilogger	2010-02-16	s	ad	f	winter_1	1
664	593	32006	ornilogger	2010-02-16	s	ad	m	winter_1	1
665	594	32004	ornilogger	2010-02-16	s	ad	m	winter_1	1
666	595	32007	ornilogger	2010-02-16	s	ad	f	winter_1	1
667	596	30397	ornilogger	2010-02-16	s	sy	m	winter_1	1
668	597	30378	ornilogger	2010-02-16	s	ad	m	winter_1	1
669	598	30351	ornilogger	2010-02-16	s	ad	m	winter_1	1
670	599	30396	ornilogger	2010-02-16	s	ad	m	winter_1	1
671	600	30352	ornilogger	2010-02-16	s	ad	m	winter_1	1
672	601	30381	ornilogger	2010-02-16	s	ad	f	winter_1	1
673	9758	30345	signal alive ARU	2010-02-19	0	NA	NA	winter_1	1
674	9796	30348	signal alive ARU	2010-02-19	0	NA	NA	winter_1	1
675	9967	30375	signal alive ARU	2010-02-19	0	NA	NA	winter_1	1
676	9978	30375	signal alive ARU	2010-02-19	0	NA	NA	winter_1	1
677	9989	30379	signal alive ARU	2010-02-19	0	NA	NA	winter_1	1
678	9992	30379	signal alive ARU	2010-02-19	0	NA	NA	winter_1	1
679	9995	30379	signal alive ARU	2010-02-19	0	NA	NA	winter_1	1
681	10032	30391	signal alive ARU	2010-02-19	0	NA	NA	winter_1	1
682	9957	30374	signal alive ARU	2010-02-20	0	NA	NA	winter_1	1
683	9960	30374	signal alive ARU	2010-02-20	0	NA	NA	winter_1	1
685	9923	30364	signal alive ARU	2010-02-27	0	NA	NA	winter_1	1
686	9744	30343	signal alive ARU	2010-03-01	0	NA	NA	winter_1	1
688	602	32006	ornilogger	2010-03-02	s	ad	m	winter_1	1
689	603	32004	ornilogger	2010-03-02	s	ad	m	winter_1	1
690	604	32008	ornilogger	2010-03-02	s	ad	f	winter_1	1
691	605	32005	ornilogger	2010-03-02	s	ad	f	winter_1	1
692	606	30391	ornilogger	2010-03-02	s	sy	m	winter_1	1
693	607	30398	ornilogger	2010-03-02	s	ad	m	winter_1	1
694	608	30378	ornilogger	2010-03-02	s	ad	m	winter_1	1
695	609	30348	ornilogger	2010-03-02	s	ad	m	winter_1	1
696	610	30348	ornilogger	2010-03-02	s	ad	m	winter_1	1
697	611	30349	ornilogger	2010-03-02	s	ad	m	winter_1	1
698	612	30381	ornilogger	2010-03-02	s	ad	f	winter_1	1
701	10029	30388	signal alive ARU	2010-03-06	0	NA	NA	winter_1	1
702	10030	30388	signal alive ARU	2010-03-06	0	NA	NA	winter_1	1
703	614	30351	ornilogger	2010-03-08	s	ad	m	winter_1	1
704	615	32004	ornilogger	2010-03-08	s	ad	m	winter_1	1
705	616	32005	ornilogger	2010-03-08	s	ad	f	winter_1	1
706	617	32008	ornilogger	2010-03-08	s	ad	f	winter_1	1
707	618	30398	ornilogger	2010-03-08	s	ad	m	winter_1	1
708	619	32005	ornilogger	2010-03-15	s	ad	f	winter_1	1
709	620	32006	ornilogger	2010-03-15	s	ad	m	winter_1	1
710	621	32004	ornilogger	2010-03-15	s	ad	m	winter_1	1
711	622	32008	ornilogger	2010-03-15	s	ad	f	winter_1	1
712	623	30398	ornilogger	2010-03-16	s	ad	m	winter_1	1
713	624	30350	ornilogger	2010-03-16	s	ad	m	winter_1	1
714	625	30351	ornilogger	2010-03-16	s	ad	m	winter_1	1
717	628	30352	ornilogger	2010-03-18	s	ad	m	winter_1	1
718	629	30396	ornilogger	2010-03-18	s	ad	m	winter_1	1
719	9759	30345	signal alive ARU	2010-03-19	0	NA	NA	winter_1	1
720	9797	30348	signal alive ARU	2010-03-19	0	NA	NA	winter_1	1
721	9968	30375	signal alive ARU	2010-03-19	0	NA	NA	winter_1	1
722	9979	30375	signal alive ARU	2010-03-19	0	NA	NA	winter_1	1
723	9990	30379	signal alive ARU	2010-03-19	0	NA	NA	winter_1	1
724	9993	30379	signal alive ARU	2010-03-19	0	NA	NA	winter_1	1
725	9996	30379	signal alive ARU	2010-03-19	0	NA	NA	winter_1	1
727	10033	30391	signal alive ARU	2010-03-19	0	NA	NA	winter_1	1
728	9958	30374	signal alive ARU	2010-03-20	0	NA	NA	winter_1	1
729	9961	30374	signal alive ARU	2010-03-20	0	NA	NA	winter_1	1
731	630	30340	arrival	2010-03-24	fm	ad	m	non-winter_1	1
733	632	30394	arrival	2010-03-25	fm	sy	f	non-winter_2	2
735	9730	30340	signal alive ARU	2010-03-26	0	NA	NA	non-winter_2	2
736	9734	30340	signal alive ARU	2010-03-26	0	NA	NA	non-winter_2	2
737	9738	30340	signal alive ARU	2010-03-26	0	NA	NA	non-winter_2	2
739	634	30400	arrival	2010-03-30	fm	sy	f	non-winter_2	2
741	9745	30343	signal alive ARU	2010-04-01	0	NA	NA	non-winter_2	2
743	9760	30345	signal alive ARU	2010-04-19	0	NA	NA	non-winter_2	2
744	9798	30348	signal alive ARU	2010-04-19	0	NA	NA	non-winter_2	2
745	9969	30375	signal alive ARU	2010-04-19	0	NA	NA	non-winter_2	2
746	9980	30375	signal alive ARU	2010-04-19	0	NA	NA	non-winter_2	2
748	10034	30391	signal alive ARU	2010-04-19	0	NA	NA	non-winter_2	2
750	635	30356	recapture	2010-04-21	0	ad	m	non-winter_2	2
752	637	32011	capture	2010-04-25	0	ad	m	non-winter_2	2
753	638	32012	capture	2010-04-26	0	ad	f	non-winter_2	2
755	640	32014	capture	2010-04-26	0	juv	m	non-winter_2	2
756	641	32015	capture	2010-04-26	0	juv	m	non-winter_2	2
761	9731	30340	signal alive ARU	2010-04-26	0	NA	NA	non-winter_2	2
762	9735	30340	signal alive ARU	2010-04-26	0	NA	NA	non-winter_2	2
763	9739	30340	signal alive ARU	2010-04-26	0	NA	NA	non-winter_2	2
765	646	32019	capture	2010-04-27	0	sy	m	non-winter_2	2
770	651	30345	recapture	2010-04-29	s	ad	m	non-winter_2	2
773	9746	30343	signal alive ARU	2010-05-01	0	NA	NA	non-winter_2	2
780	657	30375	recapture	2010-05-19	s	ad	m	non-winter_2	2
782	659	32029	capture	2010-05-19	0	sy	m	non-winter_2	2
783	9761	30345	signal alive ARU	2010-05-19	0	NA	NA	non-winter_2	2
784	9799	30348	signal alive ARU	2010-05-19	0	NA	NA	non-winter_2	2
785	9970	30375	signal alive ARU	2010-05-19	0	NA	NA	non-winter_2	2
786	9981	30375	signal alive ARU	2010-05-19	0	NA	NA	non-winter_2	2
788	660	32030	capture	2010-05-21	0	ad	m	non-winter_2	2
789	661	30358	recapture	2010-05-22	s	ad	m	non-winter_2	2
791	663	30394	recapture	2010-05-22	fm	sy	f	non-winter_2	2
792	664	32031	capture	2010-05-22	0	sy	m	non-winter_2	2
795	667	32034	capture	2010-05-25	0	juv	m	non-winter_2	2
799	671	32038	capture	2010-05-25	0	sy	m	non-winter_2	2
800	672	32039	capture	2010-05-25	0	sy	f	non-winter_2	2
804	9732	30340	signal alive ARU	2010-05-26	0	NA	NA	non-winter_2	2
805	9736	30340	signal alive ARU	2010-05-26	0	NA	NA	non-winter_2	2
806	9740	30340	signal alive ARU	2010-05-26	0	NA	NA	non-winter_2	2
812	9747	30343	signal alive ARU	2010-06-01	0	NA	NA	non-winter_2	2
815	680	32046	capture	2010-06-07	0	sy	m	non-winter_2	2
817	682	32047	capture	2010-06-14	0	sy	f	non-winter_2	2
818	9762	30345	signal alive ARU	2010-06-19	0	NA	NA	non-winter_2	2
819	9800	30348	signal alive ARU	2010-06-19	0	NA	NA	non-winter_2	2
820	9971	30375	signal alive ARU	2010-06-19	0	NA	NA	non-winter_2	2
821	9982	30375	signal alive ARU	2010-06-19	0	NA	NA	non-winter_2	2
823	683	30331	recapture	2010-06-25	s	ad	f	non-winter_2	2
824	684	30383	recapture	2010-06-25	s	sy	f	non-winter_2	2
826	10067	32011	signal alive ARU	2010-06-25	0	NA	NA	non-winter_2	2
828	10086	32015	signal alive ARU	2010-06-25	0	NA	NA	non-winter_2	2
831	10099	32030	signal alive ARU	2010-06-25	0	NA	NA	non-winter_2	2
832	10121	32031	signal alive ARU	2010-06-25	0	NA	NA	non-winter_2	2
833	10150	32047	signal alive ARU	2010-06-25	0	NA	NA	non-winter_2	2
835	9733	30340	signal alive ARU	2010-06-26	0	NA	NA	non-winter_2	2
836	9737	30340	signal alive ARU	2010-06-26	0	NA	NA	non-winter_2	2
837	9741	30340	signal alive ARU	2010-06-26	0	NA	NA	non-winter_2	2
838	686	30331	recapture	2010-06-28	s	ad	f	non-winter_2	2
840	688	30348	recapture	2010-06-29	s	ad	m	non-winter_2	2
845	693	32031	recapture	2010-06-30	0	sy	m	non-winter_2	2
852	700	32058	capture	2010-06-30	0	ad	f	non-winter_2	2
853	9748	30343	signal alive ARU	2010-07-01	0	NA	NA	non-winter_2	2
855	701	32059	capture	2010-07-02	0	juv	m	non-winter_2	2
857	703	32061	capture	2010-07-02	0	ad	f	non-winter_2	2
860	706	32058	recapture	2010-07-08	0	ad	f	non-winter_2	2
861	707	32063	capture	2010-07-08	0	juv	m	non-winter_2	2
863	709	30357	recapture	2010-07-09	s	ad	m	non-winter_2	2
864	710	32061	recapture	2010-07-09	0	ad	f	non-winter_2	2
866	712	32066	capture	2010-07-09	0	ad	m	non-winter_2	2
867	713	30356	recapture	2010-07-13	0	ad	m	non-winter_2	2
868	714	32067	capture	2010-07-13	0	sy	m	non-winter_2	2
870	716	32069	capture	2010-07-13	0	ad	f	non-winter_2	2
871	717	32046	recapture	2010-07-14	0	sy	m	non-winter_2	2
872	718	32070	capture	2010-07-14	0	juv	f	non-winter_2	2
873	9763	30345	signal alive ARU	2010-07-19	0	NA	NA	non-winter_2	2
874	9972	30375	signal alive ARU	2010-07-19	0	NA	NA	non-winter_2	2
875	9983	30375	signal alive ARU	2010-07-19	0	NA	NA	non-winter_2	2
877	719	32071	capture	2010-07-20	s	sy	f	non-winter_2	2
878	720	32072	capture	2010-07-21	s	juv	f	non-winter_2	2
880	10068	32011	signal alive ARU	2010-07-25	0	NA	NA	non-winter_2	2
882	10087	32015	signal alive ARU	2010-07-25	0	NA	NA	non-winter_2	2
883	10100	32030	signal alive ARU	2010-07-25	0	NA	NA	non-winter_2	2
884	10151	32047	signal alive ARU	2010-07-25	0	NA	NA	non-winter_2	2
886	9749	30343	signal alive ARU	2010-08-01	0	NA	NA	non-winter_2	2
888	722	32074	capture	2010-08-02	s	ad	f	non-winter_2	2
889	723	32075	capture	2010-08-03	s	juv	m	non-winter_2	2
891	725	32077	capture	2010-08-03	s	ad	f	non-winter_2	2
892	726	32061	recapture	2010-08-04	s	ad	f	non-winter_2	2
896	730	32080	capture	2010-08-09	fm	ad	f	non-winter_2	2
897	731	32081	capture	2010-08-09	fm	ad	f	non-winter_2	2
898	732	32082	capture	2010-08-09	s	sy	m	non-winter_2	2
899	733	32071	recapture	2010-08-12	s	sy	f	non-winter_2	2
900	734	32083	capture	2010-08-12	fm	ad	f	non-winter_2	2
902	736	32019	recapture	2010-08-16	fm	sy	m	non-winter_2	2
903	737	32084	capture	2010-08-16	fm	juv	f	non-winter_2	2
904	738	32085	capture	2010-08-16	fm	ad	f	non-winter_2	2
905	739	30357	recapture	2010-08-19	s	ad	m	non-winter_2	2
906	9764	30345	signal alive ARU	2010-08-19	0	NA	NA	non-winter_2	2
907	9973	30375	signal alive ARU	2010-08-19	0	NA	NA	non-winter_2	2
908	9984	30375	signal alive ARU	2010-08-19	0	NA	NA	non-winter_2	2
910	9850	30357	signal alive ARU	2010-08-24	0	NA	NA	non-winter_2	2
911	9855	30357	signal alive ARU	2010-08-24	0	NA	NA	non-winter_2	2
912	9860	30357	signal alive ARU	2010-08-24	0	NA	NA	non-winter_2	2
915	10093	32019	signal alive ARU	2010-08-24	0	NA	NA	non-winter_2	2
916	10095	32019	signal alive ARU	2010-08-24	0	NA	NA	non-winter_2	2
917	10125	32046	signal alive ARU	2010-08-24	0	NA	NA	non-winter_2	2
918	10173	32058	signal alive ARU	2010-08-24	0	NA	NA	non-winter_2	2
919	10175	32058	signal alive ARU	2010-08-24	0	NA	NA	non-winter_2	2
920	10185	32061	signal alive ARU	2010-08-24	0	NA	NA	non-winter_2	2
921	10194	32067	signal alive ARU	2010-08-24	0	NA	NA	non-winter_2	2
922	10212	32069	signal alive ARU	2010-08-24	0	NA	NA	non-winter_2	2
923	10230	32071	signal alive ARU	2010-08-24	0	NA	NA	non-winter_2	2
924	10241	32074	signal alive ARU	2010-08-24	0	NA	NA	non-winter_2	2
925	10257	32075	signal alive ARU	2010-08-24	0	NA	NA	non-winter_2	2
926	10266	32077	signal alive ARU	2010-08-24	0	NA	NA	non-winter_2	2
927	10270	32080	signal alive ARU	2010-08-24	0	NA	NA	non-winter_2	2
928	10272	32081	signal alive ARU	2010-08-24	0	NA	NA	non-winter_2	2
929	10275	32082	signal alive ARU	2010-08-24	0	NA	NA	non-winter_2	2
930	10279	32083	signal alive ARU	2010-08-24	0	NA	NA	non-winter_2	2
931	10281	32083	signal alive ARU	2010-08-24	0	NA	NA	non-winter_2	2
932	10286	32084	signal alive ARU	2010-08-24	0	NA	NA	non-winter_2	2
933	10288	32084	signal alive ARU	2010-08-24	0	NA	NA	non-winter_2	2
934	10294	32085	signal alive ARU	2010-08-24	0	NA	NA	non-winter_2	2
935	10069	32011	signal alive ARU	2010-08-25	0	NA	NA	non-winter_2	2
936	10088	32015	signal alive ARU	2010-08-25	0	NA	NA	non-winter_2	2
937	10101	32030	signal alive ARU	2010-08-25	0	NA	NA	non-winter_2	2
938	10152	32047	signal alive ARU	2010-08-25	0	NA	NA	non-winter_2	2
940	9844	30356	signal alive ARU	2010-08-29	0	NA	NA	non-winter_2	2
942	740	32067	recapture	2010-09-08	s	sy	m	non-winter_2	2
943	741	32070	recapture	2010-09-14	s	juv	f	non-winter_2	2
945	9765	30345	signal alive ARU	2010-09-19	0	NA	NA	non-winter_2	2
946	9974	30375	signal alive ARU	2010-09-19	0	NA	NA	non-winter_2	2
947	9985	30375	signal alive ARU	2010-09-19	0	NA	NA	non-winter_2	2
949	743	32012	recapture	2010-09-20	s	ad	f	non-winter_2	2
950	744	32029	recapture	2010-09-20	s	sy	m	non-winter_2	2
951	745	32075	recapture	2010-09-20	s	juv	m	non-winter_2	2
952	746	32087	capture	2010-09-20	s	juv	m	non-winter_2	2
953	747	32088	capture	2010-09-20	s	juv	f	non-winter_2	2
954	748	32089	capture	2010-09-20	fm	juv	m	non-winter_2	2
957	9851	30357	signal alive ARU	2010-09-24	0	NA	NA	non-winter_2	2
958	9856	30357	signal alive ARU	2010-09-24	0	NA	NA	non-winter_2	2
959	9861	30357	signal alive ARU	2010-09-24	0	NA	NA	non-winter_2	2
962	10094	32019	signal alive ARU	2010-09-24	0	NA	NA	non-winter_2	2
963	10096	32019	signal alive ARU	2010-09-24	0	NA	NA	non-winter_2	2
964	10126	32046	signal alive ARU	2010-09-24	0	NA	NA	non-winter_2	2
965	10174	32058	signal alive ARU	2010-09-24	0	NA	NA	non-winter_2	2
966	10176	32058	signal alive ARU	2010-09-24	0	NA	NA	non-winter_2	2
967	10186	32061	signal alive ARU	2010-09-24	0	NA	NA	non-winter_2	2
968	10195	32067	signal alive ARU	2010-09-24	0	NA	NA	non-winter_2	2
969	10213	32069	signal alive ARU	2010-09-24	0	NA	NA	non-winter_2	2
970	10231	32071	signal alive ARU	2010-09-24	0	NA	NA	non-winter_2	2
971	10242	32074	signal alive ARU	2010-09-24	0	NA	NA	non-winter_2	2
972	10258	32075	signal alive ARU	2010-09-24	0	NA	NA	non-winter_2	2
973	10267	32077	signal alive ARU	2010-09-24	0	NA	NA	non-winter_2	2
974	10271	32080	signal alive ARU	2010-09-24	0	NA	NA	non-winter_2	2
975	10273	32081	signal alive ARU	2010-09-24	0	NA	NA	non-winter_2	2
976	10276	32082	signal alive ARU	2010-09-24	0	NA	NA	non-winter_2	2
977	10280	32083	signal alive ARU	2010-09-24	0	NA	NA	non-winter_2	2
978	10282	32083	signal alive ARU	2010-09-24	0	NA	NA	non-winter_2	2
979	10287	32084	signal alive ARU	2010-09-24	0	NA	NA	non-winter_2	2
980	10289	32084	signal alive ARU	2010-09-24	0	NA	NA	non-winter_2	2
981	10295	32085	signal alive ARU	2010-09-24	0	NA	NA	non-winter_2	2
982	10070	32011	signal alive ARU	2010-09-25	0	NA	NA	non-winter_2	2
983	10089	32015	signal alive ARU	2010-09-25	0	NA	NA	non-winter_2	2
984	10102	32030	signal alive ARU	2010-09-25	0	NA	NA	non-winter_2	2
985	10153	32047	signal alive ARU	2010-09-25	0	NA	NA	non-winter_2	2
987	9845	30356	signal alive ARU	2010-09-29	0	NA	NA	non-winter_2	2
989	751	32083	departure	2010-10-02	fm	ad	f	non-winter_2	2
990	752	32085	departure	2010-10-03	fm	ad	f	non-winter_2	2
991	753	30358	recapture	2010-10-06	0	ad	m	non-winter_2	2
992	754	30394	recapture	2010-10-06	fm	sy	f	non-winter_2	2
993	755	32014	recapture	2010-10-06	fm	juv	m	non-winter_2	2
994	756	32058	recapture	2010-10-06	fm	ad	f	non-winter_2	2
995	757	32087	recapture	2010-10-06	s	juv	m	non-winter_2	2
996	758	32091	capture	2010-10-06	s	juv	f	non-winter_2	2
998	10217	32070	signal alive ARU	2010-10-07	0	NA	NA	non-winter_2	2
999	10299	32088	signal alive ARU	2010-10-07	0	NA	NA	non-winter_2	2
1000	10302	32089	signal alive ARU	2010-10-07	0	NA	NA	non-winter_2	2
1002	761	32069	departure	2010-10-10	fm	ad	f	non-winter_2	2
1003	762	32084	departure	2010-10-10	fm	juv	f	non-winter_2	2
1004	763	30357	ornilogger	2010-10-10	s	ad	m	non-winter_2	2
1005	764	32058	ornilogger	2010-10-10	fm	ad	f	non-winter_2	2
1006	765	32077	ornilogger	2010-10-10	s	ad	f	non-winter_2	2
1008	767	32019	ornilogger	2010-10-10	fm	sy	m	non-winter_2	2
1009	768	32070	ornilogger	2010-10-10	s	juv	f	non-winter_2	2
1013	772	32015	ornilogger	2010-10-10	fm	juv	m	non-winter_2	2
1015	774	32061	ornilogger	2010-10-10	s	ad	f	non-winter_2	2
1016	775	32067	ornilogger	2010-10-10	s	sy	m	non-winter_2	2
1017	776	30356	ornilogger	2010-10-10	s	ad	m	non-winter_2	2
1018	777	32080	ornilogger	2010-10-10	fm	ad	f	non-winter_2	2
1019	778	32012	ornilogger	2010-10-10	s	ad	f	non-winter_2	2
1020	779	32089	ornilogger	2010-10-10	fm	juv	m	non-winter_2	2
1021	780	32088	ornilogger	2010-10-10	s	juv	f	non-winter_2	2
1022	781	32082	ornilogger	2010-10-10	s	sy	m	non-winter_2	2
1023	782	32046	ornilogger	2010-10-10	s	sy	m	non-winter_2	2
1024	783	32087	ornilogger	2010-10-10	s	juv	m	non-winter_2	2
1025	784	32071	ornilogger	2010-10-10	s	sy	f	non-winter_2	2
1026	785	32011	ornilogger	2010-10-10	s	ad	m	non-winter_2	2
1027	786	32081	ornilogger	2010-10-10	fm	ad	f	non-winter_2	2
1028	787	32029	ornilogger	2010-10-10	s	sy	m	non-winter_2	2
1029	788	30357	ornilogger	2010-10-10	s	ad	m	non-winter_2	2
1030	789	32058	ornilogger	2010-10-10	fm	ad	f	non-winter_2	2
1031	790	32070	ornilogger	2010-10-10	s	juv	f	non-winter_2	2
1032	791	32077	ornilogger	2010-10-10	s	ad	f	non-winter_2	2
1034	793	32019	ornilogger	2010-10-10	fm	sy	m	non-winter_2	2
1035	794	32070	ornilogger	2010-10-10	s	juv	f	non-winter_2	2
1039	798	32015	ornilogger	2010-10-10	fm	juv	m	non-winter_2	2
1041	800	32061	ornilogger	2010-10-10	s	ad	f	non-winter_2	2
1042	801	32067	ornilogger	2010-10-10	s	sy	m	non-winter_2	2
1043	802	30356	ornilogger	2010-10-10	s	ad	m	non-winter_2	2
1044	803	32080	ornilogger	2010-10-10	fm	ad	f	non-winter_2	2
1045	804	32012	ornilogger	2010-10-10	s	ad	f	non-winter_2	2
1046	805	32089	ornilogger	2010-10-10	fm	juv	m	non-winter_2	2
1047	806	32088	ornilogger	2010-10-10	s	juv	f	non-winter_2	2
1048	807	32082	ornilogger	2010-10-10	s	sy	m	non-winter_2	2
1049	808	32046	ornilogger	2010-10-10	s	sy	m	non-winter_2	2
1050	809	32087	ornilogger	2010-10-10	s	juv	m	non-winter_2	2
1051	810	32071	ornilogger	2010-10-10	s	sy	f	non-winter_2	2
1052	811	32011	ornilogger	2010-10-10	s	ad	m	non-winter_2	2
1053	812	32081	ornilogger	2010-10-10	fm	ad	f	non-winter_2	2
1054	813	32029	ornilogger	2010-10-10	s	sy	m	non-winter_2	2
1055	814	30357	ornilogger	2010-10-10	s	ad	m	non-winter_2	2
1056	815	32058	ornilogger	2010-10-10	fm	ad	f	non-winter_2	2
1057	816	32070	ornilogger	2010-10-10	s	juv	f	non-winter_2	2
1058	817	32077	ornilogger	2010-10-10	s	ad	f	non-winter_2	2
1060	819	32019	ornilogger	2010-10-10	fm	sy	m	non-winter_2	2
1061	820	32070	ornilogger	2010-10-10	s	juv	f	non-winter_2	2
1065	824	32015	ornilogger	2010-10-10	fm	juv	m	non-winter_2	2
1067	826	32061	ornilogger	2010-10-10	s	ad	f	non-winter_2	2
1068	827	32067	ornilogger	2010-10-10	s	sy	m	non-winter_2	2
1069	828	30356	ornilogger	2010-10-10	s	ad	m	non-winter_2	2
1070	829	32080	ornilogger	2010-10-10	fm	ad	f	non-winter_2	2
1071	830	32012	ornilogger	2010-10-10	s	ad	f	non-winter_2	2
1072	831	32089	ornilogger	2010-10-10	fm	juv	m	non-winter_2	2
1073	832	32088	ornilogger	2010-10-10	s	juv	f	non-winter_2	2
1074	833	32082	ornilogger	2010-10-10	s	sy	m	non-winter_2	2
1075	834	32046	ornilogger	2010-10-10	s	sy	m	non-winter_2	2
1076	835	32087	ornilogger	2010-10-10	s	juv	m	non-winter_2	2
1077	836	32071	ornilogger	2010-10-10	s	sy	f	non-winter_2	2
1078	837	32011	ornilogger	2010-10-10	s	ad	m	non-winter_2	2
1079	838	32081	ornilogger	2010-10-10	fm	ad	f	non-winter_2	2
1080	839	32029	ornilogger	2010-10-10	s	sy	m	non-winter_2	2
1081	840	30357	ornilogger	2010-10-10	s	ad	m	non-winter_2	2
1082	841	32058	ornilogger	2010-10-10	fm	ad	f	non-winter_2	2
1083	842	32070	ornilogger	2010-10-10	s	juv	f	non-winter_2	2
1084	843	32077	ornilogger	2010-10-10	s	ad	f	non-winter_2	2
1086	845	32019	ornilogger	2010-10-10	fm	sy	m	non-winter_2	2
1087	846	32070	ornilogger	2010-10-10	s	juv	f	non-winter_2	2
1091	850	32015	ornilogger	2010-10-10	fm	juv	m	non-winter_2	2
1093	852	32061	ornilogger	2010-10-10	s	ad	f	non-winter_2	2
1094	853	32067	ornilogger	2010-10-10	s	sy	m	non-winter_2	2
1095	854	30356	ornilogger	2010-10-10	s	ad	m	non-winter_2	2
1096	855	32080	ornilogger	2010-10-10	fm	ad	f	non-winter_2	2
1097	856	32012	ornilogger	2010-10-10	s	ad	f	non-winter_2	2
1098	857	32089	ornilogger	2010-10-10	fm	juv	m	non-winter_2	2
1099	858	32088	ornilogger	2010-10-10	s	juv	f	non-winter_2	2
1100	859	32082	ornilogger	2010-10-10	s	sy	m	non-winter_2	2
1101	860	32046	ornilogger	2010-10-10	s	sy	m	non-winter_2	2
1102	861	32087	ornilogger	2010-10-10	s	juv	m	non-winter_2	2
1103	862	32071	ornilogger	2010-10-10	s	sy	f	non-winter_2	2
1104	863	32011	ornilogger	2010-10-10	s	ad	m	non-winter_2	2
1105	864	32081	ornilogger	2010-10-10	fm	ad	f	non-winter_2	2
1106	865	32029	ornilogger	2010-10-10	s	sy	m	non-winter_2	2
1107	866	30357	ornilogger	2010-10-10	s	ad	m	non-winter_2	2
1108	867	32058	ornilogger	2010-10-10	fm	ad	f	non-winter_2	2
1109	868	32070	ornilogger	2010-10-10	s	juv	f	non-winter_2	2
1110	869	32077	ornilogger	2010-10-10	s	ad	f	non-winter_2	2
1112	871	32019	ornilogger	2010-10-10	fm	sy	m	non-winter_2	2
1113	872	32070	ornilogger	2010-10-10	s	juv	f	non-winter_2	2
1117	876	32015	ornilogger	2010-10-10	fm	juv	m	non-winter_2	2
1119	878	32061	ornilogger	2010-10-10	s	ad	f	non-winter_2	2
1120	879	32067	ornilogger	2010-10-10	s	sy	m	non-winter_2	2
1121	880	30356	ornilogger	2010-10-10	s	ad	m	non-winter_2	2
1122	881	32080	ornilogger	2010-10-10	fm	ad	f	non-winter_2	2
1123	882	32012	ornilogger	2010-10-10	s	ad	f	non-winter_2	2
1124	883	32089	ornilogger	2010-10-10	fm	juv	m	non-winter_2	2
1125	884	32088	ornilogger	2010-10-10	s	juv	f	non-winter_2	2
1126	885	32082	ornilogger	2010-10-10	s	sy	m	non-winter_2	2
1127	886	32046	ornilogger	2010-10-10	s	sy	m	non-winter_2	2
1128	887	32087	ornilogger	2010-10-10	s	juv	m	non-winter_2	2
1129	888	32071	ornilogger	2010-10-10	s	sy	f	non-winter_2	2
1130	889	32011	ornilogger	2010-10-10	s	ad	m	non-winter_2	2
1131	890	32081	ornilogger	2010-10-10	fm	ad	f	non-winter_2	2
1132	891	32029	ornilogger	2010-10-10	s	sy	m	non-winter_2	2
1133	892	30357	ornilogger	2010-10-10	s	ad	m	non-winter_2	2
1134	893	32058	ornilogger	2010-10-10	fm	ad	f	non-winter_2	2
1135	894	32070	ornilogger	2010-10-10	s	juv	f	non-winter_2	2
1136	895	32077	ornilogger	2010-10-10	s	ad	f	non-winter_2	2
1138	897	32019	ornilogger	2010-10-10	fm	sy	m	non-winter_2	2
1139	898	32070	ornilogger	2010-10-10	s	juv	f	non-winter_2	2
1143	902	32015	ornilogger	2010-10-10	fm	juv	m	non-winter_2	2
1145	904	32061	ornilogger	2010-10-10	s	ad	f	non-winter_2	2
1146	905	32067	ornilogger	2010-10-10	s	sy	m	non-winter_2	2
1147	906	30356	ornilogger	2010-10-10	s	ad	m	non-winter_2	2
1148	907	32080	ornilogger	2010-10-10	fm	ad	f	non-winter_2	2
1149	908	32012	ornilogger	2010-10-10	s	ad	f	non-winter_2	2
1150	909	32089	ornilogger	2010-10-10	fm	juv	m	non-winter_2	2
1151	910	32088	ornilogger	2010-10-10	s	juv	f	non-winter_2	2
1152	911	32082	ornilogger	2010-10-10	s	sy	m	non-winter_2	2
1153	912	32046	ornilogger	2010-10-10	s	sy	m	non-winter_2	2
1154	913	32087	ornilogger	2010-10-10	s	juv	m	non-winter_2	2
1155	914	32071	ornilogger	2010-10-10	s	sy	f	non-winter_2	2
1156	915	32011	ornilogger	2010-10-10	s	ad	m	non-winter_2	2
1157	916	32081	ornilogger	2010-10-10	fm	ad	f	non-winter_2	2
1158	917	32029	ornilogger	2010-10-10	s	sy	m	non-winter_2	2
1159	918	32031	ornilogger	2010-10-11	s	sy	m	non-winter_2	2
1160	919	32072	ornilogger	2010-10-11	s	juv	f	non-winter_2	2
1162	921	32039	ornilogger	2010-10-11	s	sy	f	non-winter_2	2
1163	922	32038	ornilogger	2010-10-11	s	sy	m	non-winter_2	2
1164	923	32030	ornilogger	2010-10-11	s	ad	m	non-winter_2	2
1165	924	32066	ornilogger	2010-10-11	s	ad	m	non-winter_2	2
1166	925	32063	ornilogger	2010-10-11	s	juv	m	non-winter_2	2
1168	927	30345	ornilogger	2010-10-11	s	ad	m	non-winter_2	2
1170	929	30375	ornilogger	2010-10-11	s	ad	m	non-winter_2	2
1171	930	32014	ornilogger	2010-10-11	fm	juv	m	non-winter_2	2
1172	931	32091	ornilogger	2010-10-11	s	juv	f	non-winter_2	2
1174	933	30394	ornilogger	2010-10-11	fm	sy	f	non-winter_2	2
1175	934	32074	ornilogger	2010-10-11	s	ad	f	non-winter_2	2
1176	935	32031	ornilogger	2010-10-11	s	sy	m	non-winter_2	2
1177	936	32072	ornilogger	2010-10-11	s	juv	f	non-winter_2	2
1179	938	32039	ornilogger	2010-10-11	s	sy	f	non-winter_2	2
1180	939	32038	ornilogger	2010-10-11	s	sy	m	non-winter_2	2
1181	940	32030	ornilogger	2010-10-11	s	ad	m	non-winter_2	2
1182	941	32066	ornilogger	2010-10-11	s	ad	m	non-winter_2	2
1184	943	32063	ornilogger	2010-10-11	s	juv	m	non-winter_2	2
1187	946	30345	ornilogger	2010-10-11	s	ad	m	non-winter_2	2
1189	948	30375	ornilogger	2010-10-11	s	ad	m	non-winter_2	2
1191	950	32075	ornilogger	2010-10-11	s	juv	m	non-winter_2	2
1192	951	32014	ornilogger	2010-10-11	fm	juv	m	non-winter_2	2
1193	952	32091	ornilogger	2010-10-11	s	juv	f	non-winter_2	2
1195	954	30394	ornilogger	2010-10-11	fm	sy	f	non-winter_2	2
1197	956	32047	ornilogger	2010-10-11	s	sy	f	non-winter_2	2
1198	957	32074	ornilogger	2010-10-11	s	ad	f	non-winter_2	2
1199	958	32031	ornilogger	2010-10-11	s	sy	m	non-winter_2	2
1200	959	32072	ornilogger	2010-10-11	s	juv	f	non-winter_2	2
1202	961	32039	ornilogger	2010-10-11	s	sy	f	non-winter_2	2
1203	962	32038	ornilogger	2010-10-11	s	sy	m	non-winter_2	2
1204	963	32030	ornilogger	2010-10-11	s	ad	m	non-winter_2	2
1205	964	32066	ornilogger	2010-10-11	s	ad	m	non-winter_2	2
1206	965	32063	ornilogger	2010-10-11	s	juv	m	non-winter_2	2
1209	968	30345	ornilogger	2010-10-11	s	ad	m	non-winter_2	2
1211	970	30375	ornilogger	2010-10-11	s	ad	m	non-winter_2	2
1212	971	32014	ornilogger	2010-10-11	fm	juv	m	non-winter_2	2
1213	972	32091	ornilogger	2010-10-11	s	juv	f	non-winter_2	2
1215	974	30394	ornilogger	2010-10-11	fm	sy	f	non-winter_2	2
1217	976	32074	ornilogger	2010-10-11	s	ad	f	non-winter_2	2
1218	977	32031	ornilogger	2010-10-11	s	sy	m	non-winter_2	2
1219	978	32072	ornilogger	2010-10-11	s	juv	f	non-winter_2	2
1221	980	32039	ornilogger	2010-10-11	s	sy	f	non-winter_2	2
1222	981	32038	ornilogger	2010-10-11	s	sy	m	non-winter_2	2
1223	982	32030	ornilogger	2010-10-11	s	ad	m	non-winter_2	2
1224	983	32066	ornilogger	2010-10-11	s	ad	m	non-winter_2	2
1226	985	32063	ornilogger	2010-10-11	s	juv	m	non-winter_2	2
1229	988	30345	ornilogger	2010-10-11	s	ad	m	non-winter_2	2
1231	990	30375	ornilogger	2010-10-11	s	ad	m	non-winter_2	2
1233	992	32014	ornilogger	2010-10-11	fm	juv	m	non-winter_2	2
1234	993	32091	ornilogger	2010-10-11	s	juv	f	non-winter_2	2
1236	995	30394	ornilogger	2010-10-11	fm	sy	f	non-winter_2	2
1238	997	32074	ornilogger	2010-10-11	s	ad	f	non-winter_2	2
1239	998	32031	ornilogger	2010-10-11	s	sy	m	non-winter_2	2
1240	999	32039	ornilogger	2010-10-11	s	sy	f	non-winter_2	2
1241	1000	32038	ornilogger	2010-10-11	s	sy	m	non-winter_2	2
1242	1001	32030	ornilogger	2010-10-11	s	ad	m	non-winter_2	2
1243	1002	32066	ornilogger	2010-10-11	s	ad	m	non-winter_2	2
1245	1004	32063	ornilogger	2010-10-11	s	juv	m	non-winter_2	2
1248	1007	30345	ornilogger	2010-10-11	s	ad	m	non-winter_2	2
1250	1009	30375	ornilogger	2010-10-11	s	ad	m	non-winter_2	2
1252	1011	32075	ornilogger	2010-10-11	s	juv	m	non-winter_2	2
1253	1012	32014	ornilogger	2010-10-11	fm	juv	m	non-winter_2	2
1254	1013	32091	ornilogger	2010-10-11	s	juv	f	non-winter_2	2
1256	1015	30394	ornilogger	2010-10-11	fm	sy	f	non-winter_2	2
1258	1017	32047	ornilogger	2010-10-11	s	sy	f	non-winter_2	2
1259	1018	32074	ornilogger	2010-10-11	s	ad	f	non-winter_2	2
1260	1019	32031	ornilogger	2010-10-11	s	sy	m	non-winter_2	2
1261	1020	32039	ornilogger	2010-10-11	s	sy	f	non-winter_2	2
1262	1021	32038	ornilogger	2010-10-11	s	sy	m	non-winter_2	2
1263	1022	32030	ornilogger	2010-10-11	s	ad	m	non-winter_2	2
1264	1023	32066	ornilogger	2010-10-11	s	ad	m	non-winter_2	2
1266	1025	32063	ornilogger	2010-10-11	s	juv	m	non-winter_2	2
1269	1028	30345	ornilogger	2010-10-11	s	ad	m	non-winter_2	2
1271	1030	30375	ornilogger	2010-10-11	s	ad	m	non-winter_2	2
1273	1032	32075	ornilogger	2010-10-11	s	juv	m	non-winter_2	2
1274	1033	32014	ornilogger	2010-10-11	fm	juv	m	non-winter_2	2
1275	1034	32091	ornilogger	2010-10-11	s	juv	f	non-winter_2	2
1277	1036	30394	ornilogger	2010-10-11	fm	sy	f	non-winter_2	2
1279	1038	32047	ornilogger	2010-10-11	s	sy	f	non-winter_2	2
1280	1039	32074	ornilogger	2010-10-11	s	ad	f	non-winter_2	2
1282	1041	32015	departure	2010-10-12	fm	juv	m	non-winter_2	2
1283	1042	32034	ornilogger	2010-10-12	s	juv	m	non-winter_2	2
1285	1044	32034	ornilogger	2010-10-12	s	juv	m	non-winter_2	2
1287	1046	32034	ornilogger	2010-10-12	s	juv	m	non-winter_2	2
1289	1048	32034	ornilogger	2010-10-12	s	juv	m	non-winter_2	2
1293	10306	32091	signal alive ARU	2010-10-13	0	NA	NA	non-winter_2	2
1295	1051	32058	departure	2010-10-14	fm	ad	f	non-winter_2	2
1297	1053	32094	ornilogger	2010-10-14	s	juv	m	non-winter_2	2
1301	1057	32097	ornilogger	2010-10-14	s	ad	m	non-winter_2	2
1302	1058	30357	ornilogger	2010-10-14	s	ad	m	non-winter_2	2
1303	1059	32061	ornilogger	2010-10-14	s	ad	f	non-winter_2	2
1304	1060	32067	ornilogger	2010-10-14	s	sy	m	non-winter_2	2
1305	1061	32029	ornilogger	2010-10-14	s	sy	m	non-winter_2	2
1307	1063	32014	ornilogger	2010-10-14	fm	juv	m	non-winter_2	2
1311	1067	32082	ornilogger	2010-10-14	s	sy	m	non-winter_2	2
1312	1068	30356	ornilogger	2010-10-14	s	ad	m	non-winter_2	2
1313	1069	32011	ornilogger	2010-10-14	s	ad	m	non-winter_2	2
1314	1070	32015	ornilogger	2010-10-14	fm	juv	m	non-winter_2	2
1316	1072	32046	ornilogger	2010-10-14	s	sy	m	non-winter_2	2
1317	1073	32019	ornilogger	2010-10-14	fm	sy	m	non-winter_2	2
1318	1074	32077	ornilogger	2010-10-14	s	ad	f	non-winter_2	2
1319	1075	32081	ornilogger	2010-10-14	fm	ad	f	non-winter_2	2
1321	1077	30394	ornilogger	2010-10-14	fm	sy	f	non-winter_2	2
1322	1078	32089	ornilogger	2010-10-14	fm	juv	m	non-winter_2	2
1323	1079	32091	ornilogger	2010-10-14	s	juv	f	non-winter_2	2
1324	1080	32071	ornilogger	2010-10-14	s	sy	f	non-winter_2	2
1325	1081	32080	ornilogger	2010-10-14	fm	ad	f	non-winter_2	2
1326	1082	32070	ornilogger	2010-10-14	s	juv	f	non-winter_2	2
1328	1084	32088	ornilogger	2010-10-14	s	juv	f	non-winter_2	2
1329	1085	32012	ornilogger	2010-10-14	s	ad	f	non-winter_2	2
1330	1086	30375	ornilogger	2010-10-14	s	ad	m	non-winter_2	2
1331	1087	32066	ornilogger	2010-10-14	s	ad	m	non-winter_2	2
1332	1088	30345	ornilogger	2010-10-14	s	ad	m	non-winter_2	2
1333	1089	32030	ornilogger	2010-10-14	s	ad	m	non-winter_2	2
1335	1091	32063	ornilogger	2010-10-14	s	juv	m	non-winter_2	2
1337	1093	32074	ornilogger	2010-10-14	s	ad	f	non-winter_2	2
1338	1094	32031	ornilogger	2010-10-14	s	sy	m	non-winter_2	2
1339	1095	32038	ornilogger	2010-10-14	s	sy	m	non-winter_2	2
1340	1096	32072	ornilogger	2010-10-14	s	juv	f	non-winter_2	2
1342	1098	32039	ornilogger	2010-10-14	s	sy	f	non-winter_2	2
1343	1099	32034	ornilogger	2010-10-14	s	juv	m	non-winter_2	2
1346	1102	32094	ornilogger	2010-10-14	s	juv	m	non-winter_2	2
1350	1106	32097	ornilogger	2010-10-14	s	ad	m	non-winter_2	2
1352	1108	30357	ornilogger	2010-10-14	s	ad	m	non-winter_2	2
1353	1109	32061	ornilogger	2010-10-14	s	ad	f	non-winter_2	2
1354	1110	32070	ornilogger	2010-10-14	s	juv	f	non-winter_2	2
1355	1111	32067	ornilogger	2010-10-14	s	sy	m	non-winter_2	2
1356	1112	32029	ornilogger	2010-10-14	s	sy	m	non-winter_2	2
1358	1114	32014	ornilogger	2010-10-14	fm	juv	m	non-winter_2	2
1361	1117	32075	ornilogger	2010-10-14	s	juv	m	non-winter_2	2
1363	1119	32082	ornilogger	2010-10-14	s	sy	m	non-winter_2	2
1364	1120	30356	ornilogger	2010-10-14	s	ad	m	non-winter_2	2
1365	1121	32011	ornilogger	2010-10-14	s	ad	m	non-winter_2	2
1366	1122	32015	ornilogger	2010-10-14	fm	juv	m	non-winter_2	2
1368	1124	32046	ornilogger	2010-10-14	s	sy	m	non-winter_2	2
1369	1125	32019	ornilogger	2010-10-14	fm	sy	m	non-winter_2	2
1370	1126	32077	ornilogger	2010-10-14	s	ad	f	non-winter_2	2
1371	1127	32081	ornilogger	2010-10-14	fm	ad	f	non-winter_2	2
1373	1129	30394	ornilogger	2010-10-14	fm	sy	f	non-winter_2	2
1374	1130	32089	ornilogger	2010-10-14	fm	juv	m	non-winter_2	2
1375	1131	32091	ornilogger	2010-10-14	s	juv	f	non-winter_2	2
1376	1132	32071	ornilogger	2010-10-14	s	sy	f	non-winter_2	2
1377	1133	32080	ornilogger	2010-10-14	fm	ad	f	non-winter_2	2
1378	1134	32070	ornilogger	2010-10-14	s	juv	f	non-winter_2	2
1380	1136	32047	ornilogger	2010-10-14	s	sy	f	non-winter_2	2
1381	1137	32088	ornilogger	2010-10-14	s	juv	f	non-winter_2	2
1382	1138	32012	ornilogger	2010-10-14	s	ad	f	non-winter_2	2
1383	1139	30375	ornilogger	2010-10-14	s	ad	m	non-winter_2	2
1384	1140	32066	ornilogger	2010-10-14	s	ad	m	non-winter_2	2
1385	1141	30345	ornilogger	2010-10-14	s	ad	m	non-winter_2	2
1386	1142	32030	ornilogger	2010-10-14	s	ad	m	non-winter_2	2
1388	1144	32063	ornilogger	2010-10-14	s	juv	m	non-winter_2	2
1391	1147	32074	ornilogger	2010-10-14	s	ad	f	non-winter_2	2
1392	1148	32031	ornilogger	2010-10-14	s	sy	m	non-winter_2	2
1393	1149	32038	ornilogger	2010-10-14	s	sy	m	non-winter_2	2
1395	1151	32072	ornilogger	2010-10-14	s	juv	f	non-winter_2	2
1397	1153	32039	ornilogger	2010-10-14	s	sy	f	non-winter_2	2
1398	1154	32034	ornilogger	2010-10-14	s	juv	m	non-winter_2	2
1399	1155	30358	recapture	2010-10-15	0	ad	m	non-winter_2	2
1402	1158	32094	capture	2010-10-15	s	juv	m	non-winter_2	2
1405	1161	32097	capture	2010-10-15	s	ad	m	non-winter_2	2
1406	1162	32098	capture	2010-10-16	fm	ad	m	non-winter_2	2
1408	1164	32100	capture	2010-10-16	s	ad	m	non-winter_2	2
1409	1165	32067	ornilogger	2010-10-17	s	sy	m	non-winter_2	2
1410	1166	32071	ornilogger	2010-10-17	s	sy	f	non-winter_2	2
1411	1167	32019	ornilogger	2010-10-17	fm	sy	m	non-winter_2	2
1412	1168	32011	ornilogger	2010-10-17	s	ad	m	non-winter_2	2
1413	1169	32046	ornilogger	2010-10-17	s	sy	m	non-winter_2	2
1414	1170	32081	ornilogger	2010-10-17	fm	ad	f	non-winter_2	2
1415	1171	32097	ornilogger	2010-10-17	s	ad	m	non-winter_2	2
1417	1173	32100	ornilogger	2010-10-17	s	ad	m	non-winter_2	2
1418	1174	32091	ornilogger	2010-10-17	s	juv	f	non-winter_2	2
1419	1175	32070	ornilogger	2010-10-17	s	juv	f	non-winter_2	2
1420	1176	32089	ornilogger	2010-10-17	fm	juv	m	non-winter_2	2
1421	1177	32080	ornilogger	2010-10-17	fm	ad	f	non-winter_2	2
1422	1178	32077	ornilogger	2010-10-17	s	ad	f	non-winter_2	2
1423	1179	32015	ornilogger	2010-10-17	fm	juv	m	non-winter_2	2
1424	1180	32061	ornilogger	2010-10-17	s	ad	f	non-winter_2	2
1426	1182	32029	ornilogger	2010-10-17	s	sy	m	non-winter_2	2
1427	1183	32082	ornilogger	2010-10-17	s	sy	m	non-winter_2	2
1429	1185	32014	ornilogger	2010-10-17	fm	juv	m	non-winter_2	2
1432	1188	30356	ornilogger	2010-10-17	s	ad	m	non-winter_2	2
1433	1189	30357	ornilogger	2010-10-17	s	ad	m	non-winter_2	2
1434	1190	30394	ornilogger	2010-10-17	fm	sy	f	non-winter_2	2
1437	1193	32098	ornilogger	2010-10-17	fm	ad	m	non-winter_2	2
1439	1195	30345	ornilogger	2010-10-17	s	ad	m	non-winter_2	2
1441	1197	30375	ornilogger	2010-10-17	s	ad	m	non-winter_2	2
1442	1198	32067	ornilogger	2010-10-17	s	sy	m	non-winter_2	2
1443	1199	32071	ornilogger	2010-10-17	s	sy	f	non-winter_2	2
1444	1200	32019	ornilogger	2010-10-17	fm	sy	m	non-winter_2	2
1445	1201	32011	ornilogger	2010-10-17	s	ad	m	non-winter_2	2
1446	1202	32046	ornilogger	2010-10-17	s	sy	m	non-winter_2	2
1447	1203	32081	ornilogger	2010-10-17	fm	ad	f	non-winter_2	2
1448	1204	32097	ornilogger	2010-10-17	s	ad	m	non-winter_2	2
1450	1206	32100	ornilogger	2010-10-17	s	ad	m	non-winter_2	2
1451	1207	32091	ornilogger	2010-10-17	s	juv	f	non-winter_2	2
1452	1208	32070	ornilogger	2010-10-17	s	juv	f	non-winter_2	2
1453	1209	32089	ornilogger	2010-10-17	fm	juv	m	non-winter_2	2
1454	1210	32080	ornilogger	2010-10-17	fm	ad	f	non-winter_2	2
1455	1211	32077	ornilogger	2010-10-17	s	ad	f	non-winter_2	2
1456	1212	32015	ornilogger	2010-10-17	fm	juv	m	non-winter_2	2
1457	1213	32061	ornilogger	2010-10-17	s	ad	f	non-winter_2	2
1459	1215	32029	ornilogger	2010-10-17	s	sy	m	non-winter_2	2
1460	1216	32082	ornilogger	2010-10-17	s	sy	m	non-winter_2	2
1461	1217	32070	ornilogger	2010-10-17	s	juv	f	non-winter_2	2
1463	1219	32014	ornilogger	2010-10-17	fm	juv	m	non-winter_2	2
1466	1222	30356	ornilogger	2010-10-17	s	ad	m	non-winter_2	2
1467	1223	30357	ornilogger	2010-10-17	s	ad	m	non-winter_2	2
1469	1225	32075	ornilogger	2010-10-17	s	juv	m	non-winter_2	2
1470	1226	30394	ornilogger	2010-10-17	fm	sy	f	non-winter_2	2
1473	1229	32098	ornilogger	2010-10-17	fm	ad	m	non-winter_2	2
1475	1231	30345	ornilogger	2010-10-17	s	ad	m	non-winter_2	2
1477	1233	30375	ornilogger	2010-10-17	s	ad	m	non-winter_2	2
1481	1236	32031	ornilogger	2010-10-19	s	sy	m	non-winter_2	2
1482	1237	32074	ornilogger	2010-10-19	s	ad	f	non-winter_2	2
1483	1238	32039	ornilogger	2010-10-19	s	sy	f	non-winter_2	2
1484	1239	30345	ornilogger	2010-10-19	s	ad	m	non-winter_2	2
1485	1240	32030	ornilogger	2010-10-19	s	ad	m	non-winter_2	2
1488	1243	32031	ornilogger	2010-10-19	s	sy	m	non-winter_2	2
1489	1244	32074	ornilogger	2010-10-19	s	ad	f	non-winter_2	2
1490	1245	32039	ornilogger	2010-10-19	s	sy	f	non-winter_2	2
1491	1246	30345	ornilogger	2010-10-19	s	ad	m	non-winter_2	2
1492	1247	32030	ornilogger	2010-10-19	s	ad	m	non-winter_2	2
1494	9766	30345	signal alive ARU	2010-10-19	0	NA	NA	non-winter_2	2
1495	9975	30375	signal alive ARU	2010-10-19	0	NA	NA	non-winter_2	2
1496	9986	30375	signal alive ARU	2010-10-19	0	NA	NA	non-winter_2	2
1498	1249	30394	ornilogger	2010-10-20	fm	sy	f	non-winter_2	2
1500	1251	32103	ornilogger	2010-10-20	fm	juv	m	non-winter_2	2
1501	1252	32098	ornilogger	2010-10-20	fm	ad	m	non-winter_2	2
1503	1254	32067	ornilogger	2010-10-20	s	sy	m	non-winter_2	2
1510	1261	32088	ornilogger	2010-10-20	s	juv	f	non-winter_2	2
1511	1262	32088	ornilogger	2010-10-20	s	juv	f	non-winter_2	2
1512	1263	32012	ornilogger	2010-10-20	s	ad	f	non-winter_2	2
1513	1264	32077	ornilogger	2010-10-20	s	ad	f	non-winter_2	2
1514	1265	32061	ornilogger	2010-10-20	s	ad	f	non-winter_2	2
1516	1267	32071	ornilogger	2010-10-20	s	sy	f	non-winter_2	2
1517	1268	32015	ornilogger	2010-10-20	fm	juv	m	non-winter_2	2
1518	1269	32011	ornilogger	2010-10-20	s	ad	m	non-winter_2	2
1519	1270	32082	ornilogger	2010-10-20	s	sy	m	non-winter_2	2
1520	1271	32014	ornilogger	2010-10-20	fm	juv	m	non-winter_2	2
1523	1274	30357	ornilogger	2010-10-20	s	ad	m	non-winter_2	2
1524	1275	32046	ornilogger	2010-10-20	s	sy	m	non-winter_2	2
1525	1276	30356	ornilogger	2010-10-20	s	ad	m	non-winter_2	2
1526	1277	32019	ornilogger	2010-10-20	fm	sy	m	non-winter_2	2
1527	1278	32081	ornilogger	2010-10-20	fm	ad	f	non-winter_2	2
1528	1279	32080	ornilogger	2010-10-20	fm	ad	f	non-winter_2	2
1530	1281	30375	ornilogger	2010-10-20	s	ad	m	non-winter_2	2
1531	1282	32066	ornilogger	2010-10-20	s	ad	m	non-winter_2	2
1532	1283	32063	ornilogger	2010-10-20	s	juv	m	non-winter_2	2
1533	1284	32089	ornilogger	2010-10-20	fm	juv	m	non-winter_2	2
1534	1285	32029	ornilogger	2010-10-20	s	sy	m	non-winter_2	2
1535	1286	32091	ornilogger	2010-10-20	s	juv	f	non-winter_2	2
1536	1287	32100	ornilogger	2010-10-20	s	ad	m	non-winter_2	2
1537	1288	32070	ornilogger	2010-10-20	s	juv	f	non-winter_2	2
1538	1289	32038	ornilogger	2010-10-20	s	sy	m	non-winter_2	2
1539	1290	32072	ornilogger	2010-10-20	s	juv	f	non-winter_2	2
1540	1291	32034	ornilogger	2010-10-20	s	juv	m	non-winter_2	2
1541	1292	30394	ornilogger	2010-10-20	fm	sy	f	non-winter_2	2
1543	1294	32103	ornilogger	2010-10-20	fm	juv	m	non-winter_2	2
1544	1295	32098	ornilogger	2010-10-20	fm	ad	m	non-winter_2	2
1546	1297	32070	ornilogger	2010-10-20	s	juv	f	non-winter_2	2
1547	1298	32067	ornilogger	2010-10-20	s	sy	m	non-winter_2	2
1555	1306	32088	ornilogger	2010-10-20	s	juv	f	non-winter_2	2
1556	1307	32088	ornilogger	2010-10-20	s	juv	f	non-winter_2	2
1557	1308	32012	ornilogger	2010-10-20	s	ad	f	non-winter_2	2
1558	1309	32077	ornilogger	2010-10-20	s	ad	f	non-winter_2	2
1559	1310	32061	ornilogger	2010-10-20	s	ad	f	non-winter_2	2
1561	1312	32071	ornilogger	2010-10-20	s	sy	f	non-winter_2	2
1562	1313	32015	ornilogger	2010-10-20	fm	juv	m	non-winter_2	2
1563	1314	32011	ornilogger	2010-10-20	s	ad	m	non-winter_2	2
1564	1315	32082	ornilogger	2010-10-20	s	sy	m	non-winter_2	2
1565	1316	32075	ornilogger	2010-10-20	s	juv	m	non-winter_2	2
1566	1317	32014	ornilogger	2010-10-20	fm	juv	m	non-winter_2	2
1569	1320	30357	ornilogger	2010-10-20	s	ad	m	non-winter_2	2
1570	1321	32046	ornilogger	2010-10-20	s	sy	m	non-winter_2	2
1571	1322	30356	ornilogger	2010-10-20	s	ad	m	non-winter_2	2
1572	1323	32019	ornilogger	2010-10-20	fm	sy	m	non-winter_2	2
1573	1324	32081	ornilogger	2010-10-20	fm	ad	f	non-winter_2	2
1574	1325	32080	ornilogger	2010-10-20	fm	ad	f	non-winter_2	2
1576	1327	30375	ornilogger	2010-10-20	s	ad	m	non-winter_2	2
1578	1329	32066	ornilogger	2010-10-20	s	ad	m	non-winter_2	2
1579	1330	32063	ornilogger	2010-10-20	s	juv	m	non-winter_2	2
1580	1331	32047	ornilogger	2010-10-20	s	sy	f	non-winter_2	2
1581	1332	32089	ornilogger	2010-10-20	fm	juv	m	non-winter_2	2
1582	1333	32029	ornilogger	2010-10-20	s	sy	m	non-winter_2	2
1583	1334	32091	ornilogger	2010-10-20	s	juv	f	non-winter_2	2
1584	1335	32100	ornilogger	2010-10-20	s	ad	m	non-winter_2	2
1585	1336	32070	ornilogger	2010-10-20	s	juv	f	non-winter_2	2
1586	1337	32038	ornilogger	2010-10-20	s	sy	m	non-winter_2	2
1587	1338	32072	ornilogger	2010-10-20	s	juv	f	non-winter_2	2
1588	1339	32034	ornilogger	2010-10-20	s	juv	m	non-winter_2	2
1589	1340	30394	recapture	2010-10-21	fm	sy	f	non-winter_2	2
1590	1341	30394	departure	2010-10-21	fm	sy	f	non-winter_2	2
1591	1342	32019	departure	2010-10-21	fm	sy	m	non-winter_2	2
1592	1343	32080	departure	2010-10-21	fm	ad	f	non-winter_2	2
1593	1344	32089	departure	2010-10-21	fm	juv	m	non-winter_2	2
1594	1345	32098	recapture	2010-10-21	fm	ad	m	non-winter_2	2
1596	1347	32103	capture	2010-10-21	fm	juv	m	non-winter_2	2
1600	1351	30357	ornilogger	2010-10-24	s	ad	m	non-winter_2	2
1601	1352	32046	ornilogger	2010-10-24	s	sy	m	non-winter_2	2
1605	1356	32098	ornilogger	2010-10-24	fm	ad	m	non-winter_2	2
1608	1359	32103	ornilogger	2010-10-24	fm	juv	m	non-winter_2	2
1610	1361	32011	ornilogger	2010-10-24	s	ad	m	non-winter_2	2
1611	1362	32067	ornilogger	2010-10-24	s	sy	m	non-winter_2	2
1612	1363	30356	ornilogger	2010-10-24	s	ad	m	non-winter_2	2
1613	1364	32082	ornilogger	2010-10-24	s	sy	m	non-winter_2	2
1614	1365	32081	ornilogger	2010-10-24	fm	ad	f	non-winter_2	2
1615	1366	32097	ornilogger	2010-10-24	s	ad	m	non-winter_2	2
1616	1367	32029	ornilogger	2010-10-24	s	sy	m	non-winter_2	2
1617	1368	32070	ornilogger	2010-10-24	s	juv	f	non-winter_2	2
1618	1369	32015	ornilogger	2010-10-24	fm	juv	m	non-winter_2	2
1619	1370	32061	ornilogger	2010-10-24	s	ad	f	non-winter_2	2
1620	1371	32077	ornilogger	2010-10-24	s	ad	f	non-winter_2	2
1621	1372	32100	ornilogger	2010-10-24	s	ad	m	non-winter_2	2
1622	1373	32091	ornilogger	2010-10-24	s	juv	f	non-winter_2	2
1623	1374	32088	ornilogger	2010-10-24	s	juv	f	non-winter_2	2
1624	1375	32012	ornilogger	2010-10-24	s	ad	f	non-winter_2	2
1625	1376	32063	ornilogger	2010-10-24	s	juv	m	non-winter_2	2
1626	1377	32014	ornilogger	2010-10-24	fm	juv	m	non-winter_2	2
1628	1379	32034	ornilogger	2010-10-24	s	juv	m	non-winter_2	2
1629	1380	32039	ornilogger	2010-10-24	s	sy	f	non-winter_2	2
1630	1381	32038	ornilogger	2010-10-24	s	sy	m	non-winter_2	2
1631	1382	32072	ornilogger	2010-10-24	s	juv	f	non-winter_2	2
1632	1383	32031	ornilogger	2010-10-24	s	sy	m	non-winter_2	2
1634	1385	32074	ornilogger	2010-10-24	s	ad	f	non-winter_2	2
1635	1386	30345	ornilogger	2010-10-24	s	ad	m	non-winter_2	2
1636	1387	32030	ornilogger	2010-10-24	s	ad	m	non-winter_2	2
1637	1388	32071	ornilogger	2010-10-24	s	sy	f	non-winter_2	2
1638	1389	32066	ornilogger	2010-10-24	s	ad	m	non-winter_2	2
1640	1391	30375	ornilogger	2010-10-24	s	ad	m	non-winter_2	2
1642	1393	30357	ornilogger	2010-10-24	s	ad	m	non-winter_2	2
1643	1394	32070	ornilogger	2010-10-24	s	juv	f	non-winter_2	2
1644	1395	32046	ornilogger	2010-10-24	s	sy	m	non-winter_2	2
1645	1396	32075	ornilogger	2010-10-24	s	juv	m	non-winter_2	2
1649	1400	32098	ornilogger	2010-10-24	fm	ad	m	non-winter_2	2
1652	1403	32103	ornilogger	2010-10-24	fm	juv	m	non-winter_2	2
1654	1405	32011	ornilogger	2010-10-24	s	ad	m	non-winter_2	2
1655	1406	32067	ornilogger	2010-10-24	s	sy	m	non-winter_2	2
1656	1407	30356	ornilogger	2010-10-24	s	ad	m	non-winter_2	2
1657	1408	32082	ornilogger	2010-10-24	s	sy	m	non-winter_2	2
1658	1409	32081	ornilogger	2010-10-24	fm	ad	f	non-winter_2	2
1659	1410	32097	ornilogger	2010-10-24	s	ad	m	non-winter_2	2
1661	1412	32029	ornilogger	2010-10-24	s	sy	m	non-winter_2	2
1662	1413	32070	ornilogger	2010-10-24	s	juv	f	non-winter_2	2
1663	1414	32015	ornilogger	2010-10-24	fm	juv	m	non-winter_2	2
1664	1415	32061	ornilogger	2010-10-24	s	ad	f	non-winter_2	2
1665	1416	32077	ornilogger	2010-10-24	s	ad	f	non-winter_2	2
1666	1417	32100	ornilogger	2010-10-24	s	ad	m	non-winter_2	2
1667	1418	32091	ornilogger	2010-10-24	s	juv	f	non-winter_2	2
1668	1419	32088	ornilogger	2010-10-24	s	juv	f	non-winter_2	2
1669	1420	32012	ornilogger	2010-10-24	s	ad	f	non-winter_2	2
1670	1421	32063	ornilogger	2010-10-24	s	juv	m	non-winter_2	2
1671	1422	32014	ornilogger	2010-10-24	fm	juv	m	non-winter_2	2
1673	1424	32034	ornilogger	2010-10-24	s	juv	m	non-winter_2	2
1674	1425	32039	ornilogger	2010-10-24	s	sy	f	non-winter_2	2
1675	1426	32038	ornilogger	2010-10-24	s	sy	m	non-winter_2	2
1676	1427	32072	ornilogger	2010-10-24	s	juv	f	non-winter_2	2
1677	1428	32031	ornilogger	2010-10-24	s	sy	m	non-winter_2	2
1679	1430	32074	ornilogger	2010-10-24	s	ad	f	non-winter_2	2
1681	1432	30345	ornilogger	2010-10-24	s	ad	m	non-winter_2	2
1682	1433	32030	ornilogger	2010-10-24	s	ad	m	non-winter_2	2
1684	1435	32071	ornilogger	2010-10-24	s	sy	f	non-winter_2	2
1685	1436	32047	ornilogger	2010-10-24	s	sy	f	non-winter_2	2
1686	1437	32066	ornilogger	2010-10-24	s	ad	m	non-winter_2	2
1688	1439	30375	ornilogger	2010-10-24	s	ad	m	non-winter_2	2
1690	9852	30357	signal alive ARU	2010-10-24	0	NA	NA	non-winter_2	2
1691	9857	30357	signal alive ARU	2010-10-24	0	NA	NA	non-winter_2	2
1692	9862	30357	signal alive ARU	2010-10-24	0	NA	NA	non-winter_2	2
1693	10127	32046	signal alive ARU	2010-10-24	0	NA	NA	non-winter_2	2
1694	10187	32061	signal alive ARU	2010-10-24	0	NA	NA	non-winter_2	2
1695	10196	32067	signal alive ARU	2010-10-24	0	NA	NA	non-winter_2	2
1696	10232	32071	signal alive ARU	2010-10-24	0	NA	NA	non-winter_2	2
1697	10243	32074	signal alive ARU	2010-10-24	0	NA	NA	non-winter_2	2
1698	10259	32075	signal alive ARU	2010-10-24	0	NA	NA	non-winter_2	2
1699	10268	32077	signal alive ARU	2010-10-24	0	NA	NA	non-winter_2	2
1700	10274	32081	signal alive ARU	2010-10-24	0	NA	NA	non-winter_2	2
1701	10277	32082	signal alive ARU	2010-10-24	0	NA	NA	non-winter_2	2
1702	1441	32014	departure	2010-10-25	fm	juv	m	non-winter_2	2
1703	1442	32098	departure	2010-10-25	fm	ad	m	non-winter_2	2
1704	10071	32011	signal alive ARU	2010-10-25	0	NA	NA	non-winter_2	2
1705	10090	32015	signal alive ARU	2010-10-25	0	NA	NA	non-winter_2	2
1706	10103	32030	signal alive ARU	2010-10-25	0	NA	NA	non-winter_2	2
1707	10154	32047	signal alive ARU	2010-10-25	0	NA	NA	non-winter_2	2
1708	10190	32066	signal alive ARU	2010-10-25	0	NA	NA	non-winter_2	2
1711	1444	32081	departure	2010-10-28	fm	ad	f	non-winter_2	2
1713	10315	32097	signal alive ARU	2010-10-28	0	NA	NA	non-winter_2	2
1714	10317	32097	signal alive ARU	2010-10-28	0	NA	NA	non-winter_2	2
1715	10319	32100	signal alive ARU	2010-10-28	0	NA	NA	non-winter_2	2
1716	10321	32100	signal alive ARU	2010-10-28	0	NA	NA	non-winter_2	2
1717	10323	32100	signal alive ARU	2010-10-28	0	NA	NA	non-winter_2	2
1718	9846	30356	signal alive ARU	2010-10-29	0	NA	NA	non-winter_2	2
1720	1446	32046	ornilogger	2010-11-01	s	sy	m	non-winter_2	2
1721	1447	32082	ornilogger	2010-11-01	s	sy	m	non-winter_2	2
1723	1449	30356	ornilogger	2010-11-01	s	ad	m	non-winter_2	2
1725	1451	32030	ornilogger	2010-11-01	s	ad	m	non-winter_2	2
1726	1452	32097	ornilogger	2010-11-01	s	ad	m	non-winter_2	2
1727	1453	32047	ornilogger	2010-11-01	s	sy	f	non-winter_2	2
1728	1454	32071	ornilogger	2010-11-01	s	sy	f	non-winter_2	2
1730	1456	32100	ornilogger	2010-11-01	s	ad	m	non-winter_2	2
1731	1457	32077	ornilogger	2010-11-01	s	ad	f	non-winter_2	2
1732	1458	32015	ornilogger	2010-11-01	fm	juv	m	non-winter_2	2
1733	1459	32061	ornilogger	2010-11-01	s	ad	f	non-winter_2	2
1734	1460	32070	ornilogger	2010-11-01	s	juv	f	non-winter_2	2
1736	1462	32070	ornilogger	2010-11-01	s	juv	f	non-winter_2	2
1738	1464	32063	ornilogger	2010-11-01	s	juv	m	non-winter_2	2
1739	1465	32075	ornilogger	2010-11-01	s	juv	m	non-winter_2	2
1740	1466	32088	ornilogger	2010-11-01	s	juv	f	non-winter_2	2
1741	1467	32012	ornilogger	2010-11-01	s	ad	f	non-winter_2	2
1742	1468	32091	ornilogger	2010-11-01	s	juv	f	non-winter_2	2
1744	1470	32066	ornilogger	2010-11-01	s	ad	m	non-winter_2	2
1745	1471	30345	ornilogger	2010-11-01	s	ad	m	non-winter_2	2
1746	1472	30375	ornilogger	2010-11-01	s	ad	m	non-winter_2	2
1748	1474	32011	ornilogger	2010-11-01	s	ad	m	non-winter_2	2
1749	1475	32067	ornilogger	2010-11-01	s	sy	m	non-winter_2	2
1750	1476	32029	ornilogger	2010-11-01	s	sy	m	non-winter_2	2
1751	1477	32103	ornilogger	2010-11-01	fm	juv	m	non-winter_2	2
1753	1479	30357	ornilogger	2010-11-01	s	ad	m	non-winter_2	2
1755	1481	32038	ornilogger	2010-11-01	s	sy	m	non-winter_2	2
1756	1482	32072	ornilogger	2010-11-01	s	juv	f	non-winter_2	2
1758	1484	32039	ornilogger	2010-11-01	s	sy	f	non-winter_2	2
1759	1485	32034	ornilogger	2010-11-01	s	juv	m	non-winter_2	2
1760	1486	32074	ornilogger	2010-11-01	s	ad	f	non-winter_2	2
1761	1487	32038	ornilogger	2010-11-01	s	sy	m	non-winter_2	2
1763	1488	32085	ornilogger	2010-11-02	fm	ad	f	non-winter_2	2
1764	1489	32088	ornilogger	2010-11-04	s	juv	f	non-winter_2	2
1765	1490	32012	ornilogger	2010-11-04	s	ad	f	non-winter_2	2
1766	1491	32091	ornilogger	2010-11-04	s	juv	f	non-winter_2	2
1769	1494	32077	ornilogger	2010-11-04	s	ad	f	non-winter_2	2
1771	1496	32071	ornilogger	2010-11-04	s	sy	f	non-winter_2	2
1772	1497	32015	ornilogger	2010-11-04	fm	juv	m	non-winter_2	2
1773	1498	32100	ornilogger	2010-11-04	s	ad	m	non-winter_2	2
1774	1499	32063	ornilogger	2010-11-04	s	juv	m	non-winter_2	2
1775	1500	32082	ornilogger	2010-11-04	s	sy	m	non-winter_2	2
1776	1501	32046	ornilogger	2010-11-04	s	sy	m	non-winter_2	2
1777	1502	32061	ornilogger	2010-11-04	s	ad	f	non-winter_2	2
1778	1503	32070	ornilogger	2010-11-04	s	juv	f	non-winter_2	2
1779	1504	32097	ornilogger	2010-11-04	s	ad	m	non-winter_2	2
1780	1505	32047	ornilogger	2010-11-04	s	sy	f	non-winter_2	2
1781	1506	32098	ornilogger	2010-11-04	fm	ad	m	non-winter_2	2
1782	1507	32103	ornilogger	2010-11-04	fm	juv	m	non-winter_2	2
1783	1508	32067	ornilogger	2010-11-04	s	sy	m	non-winter_2	2
1784	1509	32011	ornilogger	2010-11-04	s	ad	m	non-winter_2	2
1786	1511	30375	ornilogger	2010-11-04	s	ad	m	non-winter_2	2
1788	1513	30357	ornilogger	2010-11-04	s	ad	m	non-winter_2	2
1789	1514	30356	ornilogger	2010-11-04	s	ad	m	non-winter_2	2
1791	1516	32029	ornilogger	2010-11-04	s	sy	m	non-winter_2	2
1792	1517	32066	ornilogger	2010-11-04	s	ad	m	non-winter_2	2
1793	1518	30345	ornilogger	2010-11-04	s	ad	m	non-winter_2	2
1794	1519	32030	ornilogger	2010-11-04	s	ad	m	non-winter_2	2
1796	1521	32031	ornilogger	2010-11-04	s	sy	m	non-winter_2	2
1797	1522	32072	ornilogger	2010-11-04	s	juv	f	non-winter_2	2
1798	1523	32038	ornilogger	2010-11-04	s	sy	m	non-winter_2	2
1800	1525	32039	ornilogger	2010-11-04	s	sy	f	non-winter_2	2
1801	1526	32034	ornilogger	2010-11-04	s	juv	m	non-winter_2	2
1802	1527	32074	ornilogger	2010-11-04	s	ad	f	non-winter_2	2
1803	1528	32034	ornilogger	2010-11-07	s	juv	m	non-winter_2	2
1804	1529	32039	ornilogger	2010-11-07	s	sy	f	non-winter_2	2
1806	1531	32072	ornilogger	2010-11-07	s	juv	f	non-winter_2	2
1807	1532	32031	ornilogger	2010-11-07	s	sy	m	non-winter_2	2
1808	1533	32038	ornilogger	2010-11-07	s	sy	m	non-winter_2	2
1809	1534	32030	ornilogger	2010-11-07	s	ad	m	non-winter_2	2
1810	1535	30345	ornilogger	2010-11-07	s	ad	m	non-winter_2	2
1811	1536	32088	ornilogger	2010-11-07	s	juv	f	non-winter_2	2
1812	1537	32012	ornilogger	2010-11-07	s	ad	f	non-winter_2	2
1813	1538	32091	ornilogger	2010-11-07	s	juv	f	non-winter_2	2
1814	1539	32061	ornilogger	2010-11-07	s	ad	f	non-winter_2	2
1815	1540	32047	ornilogger	2010-11-07	s	sy	f	non-winter_2	2
1816	1541	32070	ornilogger	2010-11-07	s	juv	f	non-winter_2	2
1817	1542	32100	ornilogger	2010-11-07	s	ad	m	non-winter_2	2
1820	1545	32071	ornilogger	2010-11-07	s	sy	f	non-winter_2	2
1821	1546	32063	ornilogger	2010-11-07	s	juv	m	non-winter_2	2
1822	1547	32066	ornilogger	2010-11-07	s	ad	m	non-winter_2	2
1824	1549	32074	ornilogger	2010-11-07	s	ad	f	non-winter_2	2
1825	1550	30375	ornilogger	2010-11-07	s	ad	m	non-winter_2	2
1826	1551	32103	ornilogger	2010-11-07	fm	juv	m	non-winter_2	2
1827	1552	32029	ornilogger	2010-11-07	s	sy	m	non-winter_2	2
1828	1553	32082	ornilogger	2010-11-07	s	sy	m	non-winter_2	2
1830	1555	32097	ornilogger	2010-11-07	s	ad	m	non-winter_2	2
1833	1558	32046	ornilogger	2010-11-07	s	sy	m	non-winter_2	2
1834	1559	32077	ornilogger	2010-11-07	s	ad	f	non-winter_2	2
1835	1560	32015	ornilogger	2010-11-07	fm	juv	m	non-winter_2	2
1836	1561	30357	ornilogger	2010-11-07	s	ad	m	non-winter_2	2
1838	1563	30356	ornilogger	2010-11-07	s	ad	m	non-winter_2	2
1840	1565	32067	ornilogger	2010-11-07	s	sy	m	non-winter_2	2
1841	1566	32011	ornilogger	2010-11-07	s	ad	m	non-winter_2	2
1842	10218	32070	signal alive ARU	2010-11-07	0	NA	NA	non-winter_2	2
1843	10300	32088	signal alive ARU	2010-11-07	0	NA	NA	non-winter_2	2
1844	1567	32103	departure	2010-11-08	fm	juv	m	non-winter_2	2
1846	1569	32094	ornilogger	2010-11-08	s	juv	m	non-winter_2	2
1848	1571	32094	ornilogger	2010-11-08	s	juv	m	non-winter_2	2
1850	1573	32063	ornilogger	2010-11-10	s	juv	m	winter_2	2
1851	1574	32088	ornilogger	2010-11-10	s	juv	f	winter_2	2
1852	1575	32012	ornilogger	2010-11-10	s	ad	f	winter_2	2
1853	1576	32091	ornilogger	2010-11-10	s	juv	f	winter_2	2
1854	1577	32061	ornilogger	2010-11-10	s	ad	f	winter_2	2
1855	1579	32071	ornilogger	2010-11-10	s	sy	f	winter_2	2
1856	1580	32077	ornilogger	2010-11-10	s	ad	f	winter_2	2
1857	1581	32070	ornilogger	2010-11-10	s	juv	f	winter_2	2
1860	1584	32100	ornilogger	2010-11-10	s	ad	m	winter_2	2
1861	1585	32046	ornilogger	2010-11-10	s	sy	m	winter_2	2
1862	1586	32082	ornilogger	2010-11-10	s	sy	m	winter_2	2
1863	1587	32097	ornilogger	2010-11-10	s	ad	m	winter_2	2
1864	1588	30356	ornilogger	2010-11-10	s	ad	m	winter_2	2
1866	1590	32067	ornilogger	2010-11-10	s	sy	m	winter_2	2
1867	1591	32011	ornilogger	2010-11-10	s	ad	m	winter_2	2
1869	1593	32074	ornilogger	2010-11-10	s	ad	f	winter_2	2
1870	1594	30375	ornilogger	2010-11-10	s	ad	m	winter_2	2
1871	1595	32029	ornilogger	2010-11-10	s	sy	m	winter_2	2
1872	1596	30357	ornilogger	2010-11-10	s	ad	m	winter_2	2
1874	1598	32030	ornilogger	2010-11-10	s	ad	m	winter_2	2
1875	1599	30345	ornilogger	2010-11-10	s	ad	m	winter_2	2
1876	1600	32066	ornilogger	2010-11-10	s	ad	m	winter_2	2
1877	1601	32047	ornilogger	2010-11-10	s	sy	f	winter_2	2
1878	1602	32072	ornilogger	2010-11-10	s	juv	f	winter_2	2
1880	1604	32039	ornilogger	2010-11-10	s	sy	f	winter_2	2
1881	1605	32034	ornilogger	2010-11-10	s	juv	m	winter_2	2
1882	1606	32038	ornilogger	2010-11-10	s	sy	m	winter_2	2
1884	1608	32094	ornilogger	2010-11-11	s	juv	m	winter_2	2
1886	10307	32091	signal alive ARU	2010-11-13	0	NA	NA	winter_2	2
1887	1609	32034	ornilogger	2010-11-14	s	juv	m	winter_2	2
1888	1610	32074	ornilogger	2010-11-14	s	ad	f	winter_2	2
1890	1612	30375	ornilogger	2010-11-14	s	ad	m	winter_2	2
1891	1614	32061	ornilogger	2010-11-14	s	ad	f	winter_2	2
1892	1615	32070	ornilogger	2010-11-14	s	juv	f	winter_2	2
1893	1616	32046	ornilogger	2010-11-14	s	sy	m	winter_2	2
1894	1617	32071	ornilogger	2010-11-14	s	sy	f	winter_2	2
1895	1618	32077	ornilogger	2010-11-14	s	ad	f	winter_2	2
1896	1619	32070	ornilogger	2010-11-14	s	juv	f	winter_2	2
1900	1623	32100	ornilogger	2010-11-14	s	ad	m	winter_2	2
1901	1624	32088	ornilogger	2010-11-14	s	juv	f	winter_2	2
1902	1625	32091	ornilogger	2010-11-14	s	juv	f	winter_2	2
1903	1626	32063	ornilogger	2010-11-14	s	juv	m	winter_2	2
1904	1627	30345	ornilogger	2010-11-14	s	ad	m	winter_2	2
1905	1628	32066	ornilogger	2010-11-14	s	ad	m	winter_2	2
1906	1629	32011	ornilogger	2010-11-14	s	ad	m	winter_2	2
1907	1630	32067	ornilogger	2010-11-14	s	sy	m	winter_2	2
1908	1631	32029	ornilogger	2010-11-14	s	sy	m	winter_2	2
1909	1632	32097	ornilogger	2010-11-14	s	ad	m	winter_2	2
1911	1634	30357	ornilogger	2010-11-14	s	ad	m	winter_2	2
1912	1635	30356	ornilogger	2010-11-14	s	ad	m	winter_2	2
1913	1636	32082	ornilogger	2010-11-14	s	sy	m	winter_2	2
1914	1637	32047	ornilogger	2010-11-14	s	sy	f	winter_2	2
1915	1638	32030	ornilogger	2010-11-14	s	ad	m	winter_2	2
1917	1640	32039	ornilogger	2010-11-14	s	sy	f	winter_2	2
1918	1641	32038	ornilogger	2010-11-14	s	sy	m	winter_2	2
1919	1642	32031	ornilogger	2010-11-14	s	sy	m	winter_2	2
1920	1643	32094	ornilogger	2010-11-15	s	juv	m	winter_2	2
1922	1645	32046	ornilogger	2010-11-18	s	sy	m	winter_2	2
1923	1646	32061	ornilogger	2010-11-18	s	ad	f	winter_2	2
1924	1647	32071	ornilogger	2010-11-18	s	sy	f	winter_2	2
1925	1648	32077	ornilogger	2010-11-18	s	ad	f	winter_2	2
1926	1649	32070	ornilogger	2010-11-18	s	juv	f	winter_2	2
1930	1653	32097	ornilogger	2010-11-18	s	ad	m	winter_2	2
1931	1655	32088	ornilogger	2010-11-18	s	juv	f	winter_2	2
1932	1656	32012	ornilogger	2010-11-18	s	ad	f	winter_2	2
1933	1657	32091	ornilogger	2010-11-18	s	juv	f	winter_2	2
1934	1658	32063	ornilogger	2010-11-18	s	juv	m	winter_2	2
1935	1659	30345	ornilogger	2010-11-18	s	ad	m	winter_2	2
1936	1660	32100	ornilogger	2010-11-18	s	ad	m	winter_2	2
1937	1661	32066	ornilogger	2010-11-18	s	ad	m	winter_2	2
1938	1662	32011	ornilogger	2010-11-18	s	ad	m	winter_2	2
1939	1663	32067	ornilogger	2010-11-18	s	sy	m	winter_2	2
1941	1665	32029	ornilogger	2010-11-18	s	sy	m	winter_2	2
1942	1666	32038	ornilogger	2010-11-18	s	sy	m	winter_2	2
1943	1667	32072	ornilogger	2010-11-18	s	juv	f	winter_2	2
1944	1668	32039	ornilogger	2010-11-18	s	sy	f	winter_2	2
1945	1669	32034	ornilogger	2010-11-18	s	juv	m	winter_2	2
1946	1670	32030	ornilogger	2010-11-18	s	ad	m	winter_2	2
1947	1671	32074	ornilogger	2010-11-18	s	ad	f	winter_2	2
1949	1673	32047	ornilogger	2010-11-18	s	sy	f	winter_2	2
1950	1674	30375	ornilogger	2010-11-18	s	ad	m	winter_2	2
1951	1675	30356	ornilogger	2010-11-18	s	ad	m	winter_2	2
1952	1676	32031	ornilogger	2010-11-18	s	sy	m	winter_2	2
1953	1677	30357	ornilogger	2010-11-18	s	ad	m	winter_2	2
1955	1679	32094	ornilogger	2010-11-18	s	juv	m	winter_2	2
1957	9976	30375	signal alive ARU	2010-11-19	0	NA	NA	winter_2	2
1958	9987	30375	signal alive ARU	2010-11-19	0	NA	NA	winter_2	2
1960	1680	30345	ornilogger	2010-11-21	s	ad	m	winter_2	2
1961	1681	32077	ornilogger	2010-11-21	s	ad	f	winter_2	2
1963	1683	32088	ornilogger	2010-11-21	s	juv	f	winter_2	2
1964	1684	32091	ornilogger	2010-11-21	s	juv	f	winter_2	2
1966	1686	32012	ornilogger	2010-11-21	s	ad	f	winter_2	2
1967	1687	32063	ornilogger	2010-11-21	s	juv	m	winter_2	2
1968	1688	32071	ornilogger	2010-11-21	s	sy	f	winter_2	2
1969	1689	32097	ornilogger	2010-11-21	s	ad	m	winter_2	2
1970	1690	32100	ornilogger	2010-11-21	s	ad	m	winter_2	2
1971	1691	32082	ornilogger	2010-11-21	s	sy	m	winter_2	2
1972	1692	32046	ornilogger	2010-11-21	s	sy	m	winter_2	2
1974	1694	32029	ornilogger	2010-11-21	s	sy	m	winter_2	2
1975	1695	32070	ornilogger	2010-11-21	s	juv	f	winter_2	2
1976	1696	32067	ornilogger	2010-11-21	s	sy	m	winter_2	2
1977	1698	32011	ornilogger	2010-11-21	s	ad	m	winter_2	2
1979	1700	30357	ornilogger	2010-11-21	s	ad	m	winter_2	2
1980	1701	30356	ornilogger	2010-11-21	s	ad	m	winter_2	2
1981	1702	32061	ornilogger	2010-11-21	s	ad	f	winter_2	2
1983	1704	32030	ornilogger	2010-11-21	s	ad	m	winter_2	2
1984	1705	32074	ornilogger	2010-11-21	s	NA	unknown	winter_2	2
1985	1706	32047	ornilogger	2010-11-21	s	sy	f	winter_2	2
1986	1707	30375	ornilogger	2010-11-21	s	ad	m	winter_2	2
1987	1708	32066	ornilogger	2010-11-21	s	ad	m	winter_2	2
1988	1709	32034	ornilogger	2010-11-22	s	juv	m	winter_2	2
1989	1710	32039	ornilogger	2010-11-22	s	sy	f	winter_2	2
1991	1712	32072	ornilogger	2010-11-22	s	juv	f	winter_2	2
1992	1713	32038	ornilogger	2010-11-22	s	sy	m	winter_2	2
1993	1714	32031	ornilogger	2010-11-22	s	sy	m	winter_2	2
1994	1715	32094	ornilogger	2010-11-22	s	juv	m	winter_2	2
1995	1716	32034	ornilogger	2010-11-24	s	juv	m	winter_2	2
1996	1717	32047	ornilogger	2010-11-24	s	sy	f	winter_2	2
1997	1718	32030	ornilogger	2010-11-24	s	ad	m	winter_2	2
1998	1719	32074	ornilogger	2010-11-24	s	ad	f	winter_2	2
2000	1721	30375	ornilogger	2010-11-24	s	ad	m	winter_2	2
2001	1722	32067	ornilogger	2010-11-24	s	sy	m	winter_2	2
2002	1723	32011	ornilogger	2010-11-24	s	ad	m	winter_2	2
2003	1725	32046	ornilogger	2010-11-24	s	sy	m	winter_2	2
2004	1726	32082	ornilogger	2010-11-24	s	sy	m	winter_2	2
2005	1727	32070	ornilogger	2010-11-24	s	juv	f	winter_2	2
2006	1728	32029	ornilogger	2010-11-24	s	sy	m	winter_2	2
2007	1729	32100	ornilogger	2010-11-24	s	ad	m	winter_2	2
2008	1730	30356	ornilogger	2010-11-24	s	ad	m	winter_2	2
2009	1731	30357	ornilogger	2010-11-24	s	ad	m	winter_2	2
2011	1733	32097	ornilogger	2010-11-24	s	ad	m	winter_2	2
2013	1735	32061	ornilogger	2010-11-24	s	ad	f	winter_2	2
2014	1736	32088	ornilogger	2010-11-24	s	juv	f	winter_2	2
2015	1737	32091	ornilogger	2010-11-24	s	juv	f	winter_2	2
2016	1738	32063	ornilogger	2010-11-24	s	juv	m	winter_2	2
2019	1741	32071	ornilogger	2010-11-24	s	sy	f	winter_2	2
2020	1742	32012	ornilogger	2010-11-24	s	ad	f	winter_2	2
2021	1743	30345	ornilogger	2010-11-24	s	ad	m	winter_2	2
2022	1744	32031	ornilogger	2010-11-24	s	sy	m	winter_2	2
2023	1745	32066	ornilogger	2010-11-24	s	ad	m	winter_2	2
2024	1746	32038	ornilogger	2010-11-24	s	sy	m	winter_2	2
2025	1747	32047	ornilogger	2010-11-24	s	sy	f	winter_2	2
2026	1748	32075	ornilogger	2010-11-24	s	juv	m	winter_2	2
2027	1749	32066	ornilogger	2010-11-24	s	ad	m	winter_2	2
2028	9853	30357	signal alive ARU	2010-11-24	0	NA	NA	winter_2	2
2029	9858	30357	signal alive ARU	2010-11-24	0	NA	NA	winter_2	2
2030	9863	30357	signal alive ARU	2010-11-24	0	NA	NA	winter_2	2
2031	10128	32046	signal alive ARU	2010-11-24	0	NA	NA	winter_2	2
2032	10188	32061	signal alive ARU	2010-11-24	0	NA	NA	winter_2	2
2033	10197	32067	signal alive ARU	2010-11-24	0	NA	NA	winter_2	2
2034	10233	32071	signal alive ARU	2010-11-24	0	NA	NA	winter_2	2
2035	10244	32074	signal alive ARU	2010-11-24	0	NA	NA	winter_2	2
2036	10260	32075	signal alive ARU	2010-11-24	0	NA	NA	winter_2	2
2037	10269	32077	signal alive ARU	2010-11-24	0	NA	NA	winter_2	2
2038	10278	32082	signal alive ARU	2010-11-24	0	NA	NA	winter_2	2
2039	1750	32094	ornilogger	2010-11-25	s	juv	m	winter_2	2
2040	1751	32038	ornilogger	2010-11-25	s	sy	m	winter_2	2
2042	1753	32072	ornilogger	2010-11-25	s	juv	f	winter_2	2
2043	1754	32034	ornilogger	2010-11-25	s	juv	m	winter_2	2
2044	1755	32039	ornilogger	2010-11-25	s	sy	f	winter_2	2
2046	1757	32031	ornilogger	2010-11-25	s	sy	m	winter_2	2
2047	10072	32011	signal alive ARU	2010-11-25	0	NA	NA	winter_2	2
2048	10104	32030	signal alive ARU	2010-11-25	0	NA	NA	winter_2	2
2049	10155	32047	signal alive ARU	2010-11-25	0	NA	NA	winter_2	2
2050	10191	32066	signal alive ARU	2010-11-25	0	NA	NA	winter_2	2
2052	10316	32097	signal alive ARU	2010-11-28	0	NA	NA	winter_2	2
2053	10318	32097	signal alive ARU	2010-11-28	0	NA	NA	winter_2	2
2054	10320	32100	signal alive ARU	2010-11-28	0	NA	NA	winter_2	2
2055	10322	32100	signal alive ARU	2010-11-28	0	NA	NA	winter_2	2
2056	10324	32100	signal alive ARU	2010-11-28	0	NA	NA	winter_2	2
2057	9847	30356	signal alive ARU	2010-11-29	0	NA	NA	winter_2	2
2060	1760	30375	ornilogger	2010-12-01	s	ad	m	winter_2	2
2061	1761	32047	ornilogger	2010-12-01	s	sy	f	winter_2	2
2062	1762	32071	ornilogger	2010-12-01	s	sy	f	winter_2	2
2063	1763	30357	ornilogger	2010-12-01	s	ad	m	winter_2	2
2064	1764	30356	ornilogger	2010-12-01	s	ad	m	winter_2	2
2065	1765	32077	ornilogger	2010-12-01	s	ad	f	winter_2	2
2066	1766	32070	ornilogger	2010-12-01	s	juv	f	winter_2	2
2067	1767	32088	ornilogger	2010-12-01	s	juv	f	winter_2	2
2068	1768	32011	ornilogger	2010-12-01	s	ad	m	winter_2	2
2069	1769	32091	ornilogger	2010-12-01	s	juv	f	winter_2	2
2071	1771	30345	ornilogger	2010-12-01	s	ad	m	winter_2	2
2072	1772	32066	ornilogger	2010-12-01	s	ad	m	winter_2	2
2073	1773	32074	ornilogger	2010-12-01	s	ad	f	winter_2	2
2074	1774	32030	ornilogger	2010-12-01	s	ad	m	winter_2	2
2075	1775	32038	ornilogger	2010-12-01	s	sy	m	winter_2	2
2077	1776	32082	ornilogger	2010-12-02	s	sy	m	winter_2	2
2078	1777	32031	ornilogger	2010-12-02	s	sy	m	winter_2	2
2079	1778	32072	ornilogger	2010-12-02	s	juv	f	winter_2	2
2081	1780	32039	ornilogger	2010-12-02	s	sy	f	winter_2	2
2082	1781	32063	ornilogger	2010-12-02	s	juv	m	winter_2	2
2083	1782	32067	ornilogger	2010-12-02	s	sy	m	winter_2	2
2084	1783	32029	ornilogger	2010-12-02	s	sy	m	winter_2	2
2086	1785	32097	ornilogger	2010-12-02	s	ad	m	winter_2	2
2088	1787	32046	ornilogger	2010-12-02	s	sy	m	winter_2	2
2089	1788	32061	ornilogger	2010-12-02	s	ad	f	winter_2	2
2090	1789	32034	ornilogger	2010-12-02	s	juv	m	winter_2	2
2092	1791	30357	ornilogger	2010-12-06	s	ad	m	winter_2	2
2093	1792	30356	ornilogger	2010-12-06	s	ad	m	winter_2	2
2094	1793	32077	ornilogger	2010-12-06	s	ad	f	winter_2	2
2095	1794	32088	ornilogger	2010-12-06	s	juv	f	winter_2	2
2096	1795	32070	ornilogger	2010-12-06	s	juv	f	winter_2	2
2097	1796	32091	ornilogger	2010-12-06	s	juv	f	winter_2	2
2098	1797	32094	ornilogger	2010-12-06	s	juv	m	winter_2	2
2099	1798	32047	ornilogger	2010-12-06	s	sy	f	winter_2	2
2100	1799	32011	ornilogger	2010-12-06	s	ad	m	winter_2	2
2101	1800	32071	ornilogger	2010-12-06	s	sy	f	winter_2	2
2102	1801	32067	ornilogger	2010-12-06	s	sy	m	winter_2	2
2103	1802	32063	ornilogger	2010-12-06	s	juv	m	winter_2	2
2104	1803	30345	ornilogger	2010-12-06	s	ad	m	winter_2	2
2106	1805	32066	ornilogger	2010-12-06	s	ad	m	winter_2	2
2108	1807	32029	ornilogger	2010-12-06	s	sy	m	winter_2	2
2109	1808	32046	ornilogger	2010-12-06	s	sy	m	winter_2	2
2110	1809	30375	ornilogger	2010-12-06	s	ad	m	winter_2	2
2111	1810	32097	ornilogger	2010-12-06	s	ad	m	winter_2	2
2112	1811	32061	ornilogger	2010-12-06	s	ad	f	winter_2	2
2114	1813	32031	ornilogger	2010-12-06	s	sy	m	winter_2	2
2115	1814	32072	ornilogger	2010-12-06	s	juv	f	winter_2	2
2116	1815	32100	ornilogger	2010-12-06	s	ad	m	winter_2	2
2117	1816	32038	ornilogger	2010-12-06	s	sy	m	winter_2	2
2119	1818	32039	ornilogger	2010-12-06	s	sy	f	winter_2	2
2120	1819	32030	ornilogger	2010-12-06	s	ad	m	winter_2	2
2121	1820	32034	ornilogger	2010-12-06	s	juv	m	winter_2	2
2122	1821	32074	ornilogger	2010-12-06	s	ad	f	winter_2	2
2123	10219	32070	signal alive ARU	2010-12-07	0	NA	NA	winter_2	2
2124	10301	32088	signal alive ARU	2010-12-07	0	NA	NA	winter_2	2
2125	1822	32046	ornilogger	2010-12-08	s	sy	m	winter_2	2
2127	1824	32029	ornilogger	2010-12-08	s	sy	m	winter_2	2
2129	1826	30375	ornilogger	2010-12-08	s	ad	m	winter_2	2
2130	1827	32074	ornilogger	2010-12-08	s	ad	f	winter_2	2
2131	1828	32034	ornilogger	2010-12-08	s	juv	m	winter_2	2
2133	1830	32011	ornilogger	2010-12-08	s	ad	m	winter_2	2
2134	1831	32067	ornilogger	2010-12-08	s	sy	m	winter_2	2
2135	1832	32097	ornilogger	2010-12-08	s	ad	m	winter_2	2
2136	1833	30345	ornilogger	2010-12-08	s	ad	m	winter_2	2
2137	1835	32066	ornilogger	2010-12-08	s	ad	m	winter_2	2
2138	1836	32031	ornilogger	2010-12-08	s	sy	m	winter_2	2
2139	1837	30357	ornilogger	2010-12-08	s	ad	m	winter_2	2
2140	1838	30356	ornilogger	2010-12-08	s	ad	m	winter_2	2
2141	1839	32077	ornilogger	2010-12-08	s	ad	f	winter_2	2
2142	1840	32088	ornilogger	2010-12-08	s	juv	f	winter_2	2
2143	1841	32070	ornilogger	2010-12-08	s	juv	f	winter_2	2
2144	1842	32091	ornilogger	2010-12-08	s	juv	f	winter_2	2
2145	1843	32094	ornilogger	2010-12-08	s	juv	m	winter_2	2
2146	1844	32061	ornilogger	2010-12-08	s	ad	f	winter_2	2
2147	1845	32047	ornilogger	2010-12-08	s	sy	f	winter_2	2
2148	1846	32063	ornilogger	2010-12-08	s	juv	m	winter_2	2
2149	1847	32071	ornilogger	2010-12-08	s	sy	f	winter_2	2
2150	1848	32100	ornilogger	2010-12-08	s	ad	m	winter_2	2
2151	1849	32072	ornilogger	2010-12-09	s	juv	f	winter_2	2
2153	1851	32038	ornilogger	2010-12-09	s	sy	m	winter_2	2
2154	1852	32039	ornilogger	2010-12-09	s	sy	f	winter_2	2
2155	1853	32030	ornilogger	2010-12-09	s	ad	m	winter_2	2
2156	1854	32030	ornilogger	2010-12-09	s	ad	m	winter_2	2
2157	1855	32094	ornilogger	2010-12-12	s	juv	m	winter_2	2
2158	1856	32088	ornilogger	2010-12-12	s	juv	f	winter_2	2
2159	1857	32091	ornilogger	2010-12-12	s	juv	f	winter_2	2
2160	1858	32077	ornilogger	2010-12-12	s	ad	f	winter_2	2
2161	1859	32091	ornilogger	2010-12-12	s	juv	f	winter_2	2
2162	1860	30345	ornilogger	2010-12-12	s	ad	m	winter_2	2
2163	1861	32047	ornilogger	2010-12-12	s	sy	f	winter_2	2
2164	1862	32071	ornilogger	2010-12-12	s	sy	f	winter_2	2
2165	1863	32063	ornilogger	2010-12-12	s	juv	m	winter_2	2
2167	1865	32066	ornilogger	2010-12-12	s	ad	m	winter_2	2
2168	1866	32031	ornilogger	2010-12-12	s	sy	m	winter_2	2
2169	1867	32097	ornilogger	2010-12-12	s	ad	m	winter_2	2
2170	1868	32011	ornilogger	2010-12-12	s	ad	m	winter_2	2
2171	1869	32046	ornilogger	2010-12-12	s	sy	m	winter_2	2
2172	1870	32061	ornilogger	2010-12-12	s	ad	f	winter_2	2
2173	1871	32029	ornilogger	2010-12-12	s	sy	m	winter_2	2
2175	1873	32067	ornilogger	2010-12-12	s	sy	m	winter_2	2
2176	1874	30375	ornilogger	2010-12-12	s	ad	m	winter_2	2
2177	1875	32074	ornilogger	2010-12-12	s	ad	f	winter_2	2
2178	1876	32070	ornilogger	2010-12-12	s	juv	f	winter_2	2
2179	1877	30356	ornilogger	2010-12-12	s	ad	m	winter_2	2
2180	1878	30357	ornilogger	2010-12-12	s	ad	m	winter_2	2
2181	1879	32100	ornilogger	2010-12-12	s	ad	m	winter_2	2
2182	1880	32030	ornilogger	2010-12-12	s	ad	m	winter_2	2
2183	1881	32038	ornilogger	2010-12-12	s	sy	m	winter_2	2
2186	1884	32012	ornilogger	2010-12-13	s	ad	f	winter_2	2
2187	1885	32072	ornilogger	2010-12-13	s	juv	f	winter_2	2
2188	1886	32039	ornilogger	2010-12-13	s	sy	f	winter_2	2
2189	1887	32034	ornilogger	2010-12-13	s	juv	m	winter_2	2
2191	10308	32091	signal alive ARU	2010-12-13	0	NA	NA	winter_2	2
2192	1888	30375	ornilogger	2010-12-15	s	ad	m	winter_2	2
2193	1889	32066	ornilogger	2010-12-15	s	ad	m	winter_2	2
2194	1890	32031	ornilogger	2010-12-15	s	sy	m	winter_2	2
2195	1891	32030	ornilogger	2010-12-15	s	ad	m	winter_2	2
2196	1892	32011	ornilogger	2010-12-15	s	ad	m	winter_2	2
2197	1893	30356	ornilogger	2010-12-15	s	ad	m	winter_2	2
2198	1894	32077	ornilogger	2010-12-15	s	ad	f	winter_2	2
2199	1895	32088	ornilogger	2010-12-15	s	juv	f	winter_2	2
2200	1896	32070	ornilogger	2010-12-15	s	juv	f	winter_2	2
2201	1897	32091	ornilogger	2010-12-15	s	juv	f	winter_2	2
2202	1898	32029	ornilogger	2010-12-15	s	sy	m	winter_2	2
2205	1901	32063	ornilogger	2010-12-15	s	juv	m	winter_2	2
2206	1902	32046	ornilogger	2010-12-15	s	sy	m	winter_2	2
2207	1903	32071	ornilogger	2010-12-15	s	sy	f	winter_2	2
2208	1904	32067	ornilogger	2010-12-15	s	sy	m	winter_2	2
2209	1905	32061	ornilogger	2010-12-15	s	ad	f	winter_2	2
2210	1906	30357	ornilogger	2010-12-15	s	ad	m	winter_2	2
2211	1907	32094	ornilogger	2010-12-15	s	juv	m	winter_2	2
2212	1908	32097	ornilogger	2010-12-15	s	ad	m	winter_2	2
2213	1909	32047	ornilogger	2010-12-15	s	sy	f	winter_2	2
2214	1910	32038	ornilogger	2010-12-15	s	sy	m	winter_2	2
2215	1911	32072	ornilogger	2010-12-15	s	juv	f	winter_2	2
2216	1912	32074	ornilogger	2010-12-15	s	ad	f	winter_2	2
2217	1913	32012	ornilogger	2010-12-15	s	ad	f	winter_2	2
2218	1914	32100	ornilogger	2010-12-16	s	ad	m	winter_2	2
2220	1916	32066	ornilogger	2010-12-19	s	ad	m	winter_2	2
2221	1917	32030	ornilogger	2010-12-19	s	ad	m	winter_2	2
2222	1918	32031	ornilogger	2010-12-19	s	sy	m	winter_2	2
2223	1919	32046	ornilogger	2010-12-19	s	sy	m	winter_2	2
2224	1920	32071	ornilogger	2010-12-19	s	sy	f	winter_2	2
2225	1921	32011	ornilogger	2010-12-19	s	ad	m	winter_2	2
2226	1922	30357	ornilogger	2010-12-19	s	ad	m	winter_2	2
2227	1923	30356	ornilogger	2010-12-19	s	ad	m	winter_2	2
2228	1924	32077	ornilogger	2010-12-19	s	ad	f	winter_2	2
2229	1925	32070	ornilogger	2010-12-19	s	juv	f	winter_2	2
2230	1926	32091	ornilogger	2010-12-19	s	juv	f	winter_2	2
2231	1927	32088	ornilogger	2010-12-19	s	juv	f	winter_2	2
2232	1928	32063	ornilogger	2010-12-19	s	juv	m	winter_2	2
2233	1929	32067	ornilogger	2010-12-19	s	sy	m	winter_2	2
2234	1930	32097	ornilogger	2010-12-19	s	ad	m	winter_2	2
2236	1932	32029	ornilogger	2010-12-19	s	sy	m	winter_2	2
2237	1933	30375	ornilogger	2010-12-19	s	ad	m	winter_2	2
2239	1934	32012	ornilogger	2010-12-20	s	ad	f	winter_2	2
2240	1935	32074	ornilogger	2010-12-20	s	ad	f	winter_2	2
2241	1936	32038	ornilogger	2010-12-20	s	sy	m	winter_2	2
2242	1937	32100	ornilogger	2010-12-20	s	ad	m	winter_2	2
2243	1938	32175	ornilogger	2010-12-20	s	NA	m	winter_2	2
2244	9854	30357	signal alive ARU	2010-12-24	0	NA	NA	winter_2	2
2245	9859	30357	signal alive ARU	2010-12-24	0	NA	NA	winter_2	2
2246	9864	30357	signal alive ARU	2010-12-24	0	NA	NA	winter_2	2
2247	10129	32046	signal alive ARU	2010-12-24	0	NA	NA	winter_2	2
2248	10198	32067	signal alive ARU	2010-12-24	0	NA	NA	winter_2	2
2249	10234	32071	signal alive ARU	2010-12-24	0	NA	NA	winter_2	2
2250	10261	32075	signal alive ARU	2010-12-24	0	NA	NA	winter_2	2
2251	10073	32011	signal alive ARU	2010-12-25	0	NA	NA	winter_2	2
2252	10105	32030	signal alive ARU	2010-12-25	0	NA	NA	winter_2	2
2253	10156	32047	signal alive ARU	2010-12-25	0	NA	NA	winter_2	2
2254	10192	32066	signal alive ARU	2010-12-25	0	NA	NA	winter_2	2
2255	9848	30356	signal alive ARU	2010-12-29	0	NA	NA	winter_2	2
2256	9849	30356	signal alive ARU	2011-01-01	0	NA	NA	winter_2	2
2259	10074	32011	signal alive ARU	2011-01-01	0	NA	NA	winter_2	2
2260	10077	32011	signal alive ARU	2011-01-01	0	NA	NA	winter_2	2
2261	10130	32046	signal alive ARU	2011-01-01	0	NA	NA	winter_2	2
2262	10157	32047	signal alive ARU	2011-01-01	0	NA	NA	winter_2	2
2263	10199	32067	signal alive ARU	2011-01-01	0	NA	NA	winter_2	2
2264	10220	32070	signal alive ARU	2011-01-01	0	NA	NA	winter_2	2
2265	10235	32071	signal alive ARU	2011-01-01	0	NA	NA	winter_2	2
2266	10309	32091	signal alive ARU	2011-01-01	0	NA	NA	winter_2	2
2267	10106	32030	signal alive ARU	2011-01-11	0	NA	NA	winter_2	2
2268	10245	32074	signal alive ARU	2011-01-12	0	NA	NA	winter_2	2
2269	10262	32075	signal alive ARU	2011-01-13	0	NA	NA	winter_2	2
2270	10193	32066	signal alive ARU	2011-01-15	0	NA	NA	winter_2	2
2271	1939	32082	ornilogger	2011-01-16	s	ad	m	winter_2	2
2272	1940	32082	ornilogger	2011-01-16	s	ad	m	winter_2	2
2273	1941	32072	ornilogger	2011-01-16	s	sy	f	winter_2	2
2274	1942	32031	ornilogger	2011-01-16	s	ad	m	winter_2	2
2276	1944	30356	ornilogger	2011-01-16	s	ad	m	winter_2	2
2277	1945	32067	ornilogger	2011-01-16	s	ad	m	winter_2	2
2278	1946	32011	ornilogger	2011-01-16	s	ad	m	winter_2	2
2279	1947	32061	ornilogger	2011-01-16	s	ad	f	winter_2	2
2280	1948	32077	ornilogger	2011-01-16	s	ad	f	winter_2	2
2281	1949	32077	ornilogger	2011-01-16	s	ad	f	winter_2	2
2282	1950	32046	ornilogger	2011-01-16	s	ad	m	winter_2	2
2283	1951	32038	ornilogger	2011-01-17	s	ad	m	winter_2	2
2284	1952	32063	ornilogger	2011-01-17	s	sy	m	winter_2	2
2285	1953	32091	ornilogger	2011-01-17	s	sy	f	winter_2	2
2286	1954	32094	ornilogger	2011-01-17	s	sy	m	winter_2	2
2287	1955	32082	ornilogger	2011-01-19	s	ad	m	winter_2	2
2288	1956	32094	ornilogger	2011-01-20	s	sy	m	winter_2	2
2289	1957	32011	ornilogger	2011-01-20	s	ad	m	winter_2	2
2290	1958	32070	ornilogger	2011-01-20	s	sy	f	winter_2	2
2291	1959	32091	ornilogger	2011-01-20	s	sy	f	winter_2	2
2292	1960	32071	ornilogger	2011-01-20	s	ad	f	winter_2	2
2293	1961	32063	ornilogger	2011-01-20	s	sy	m	winter_2	2
2295	1963	32067	ornilogger	2011-01-20	s	ad	m	winter_2	2
2296	1964	30356	ornilogger	2011-01-20	s	ad	m	winter_2	2
2297	1965	32030	ornilogger	2011-01-20	s	ad	m	winter_2	2
2298	1966	32074	ornilogger	2011-01-20	s	ad	f	winter_2	2
2299	1967	32047	ornilogger	2011-01-20	s	ad	f	winter_2	2
2300	1968	32031	ornilogger	2011-01-20	s	ad	m	winter_2	2
2301	1969	32066	ornilogger	2011-01-20	s	ad	m	winter_2	2
2302	1970	32066	ornilogger	2011-01-20	s	ad	m	winter_2	2
2303	1971	32046	ornilogger	2011-01-20	s	ad	m	winter_2	2
2304	1972	32038	ornilogger	2011-01-20	s	ad	m	winter_2	2
2306	1974	32061	ornilogger	2011-01-20	s	ad	f	winter_2	2
2307	1975	32087	ornilogger	2011-01-20	s	sy	m	winter_2	2
2308	10189	32061	signal alive ARU	2011-01-20	0	NA	NA	winter_2	2
2309	1976	32082	ornilogger	2011-01-23	s	ad	m	winter_2	2
2310	1977	32071	ornilogger	2011-01-23	s	ad	f	winter_2	2
2311	1978	32046	ornilogger	2011-01-23	s	ad	m	winter_2	2
2312	1979	32030	ornilogger	2011-01-23	s	ad	m	winter_2	2
2313	1980	32067	ornilogger	2011-01-23	s	ad	m	winter_2	2
2315	1982	32070	ornilogger	2011-01-24	s	sy	f	winter_2	2
2316	1983	32091	ornilogger	2011-01-24	s	sy	f	winter_2	2
2317	1984	32011	ornilogger	2011-01-24	s	ad	m	winter_2	2
2318	1985	32074	ornilogger	2011-01-24	s	ad	f	winter_2	2
2319	1986	32031	ornilogger	2011-01-24	s	ad	m	winter_2	2
2320	1987	32047	ornilogger	2011-01-24	s	ad	f	winter_2	2
2321	1988	30356	ornilogger	2011-01-24	s	ad	m	winter_2	2
2322	1989	32094	ornilogger	2011-01-24	s	sy	m	winter_2	2
2323	1990	32074	ornilogger	2011-01-30	s	ad	f	winter_2	2
2324	1991	32031	ornilogger	2011-01-30	s	ad	m	winter_2	2
2325	1992	32030	ornilogger	2011-01-30	s	ad	m	winter_2	2
2326	1993	32046	ornilogger	2011-01-30	s	ad	m	winter_2	2
2327	1994	32071	ornilogger	2011-01-30	s	ad	f	winter_2	2
2328	1995	32038	ornilogger	2011-01-31	s	ad	m	winter_2	2
2329	1996	32047	ornilogger	2011-01-31	s	ad	f	winter_2	2
2330	1997	32067	ornilogger	2011-01-31	s	ad	m	winter_2	2
2331	1998	30356	ornilogger	2011-01-31	s	ad	m	winter_2	2
2332	1999	32011	ornilogger	2011-01-31	s	ad	m	winter_2	2
2333	2000	32070	ornilogger	2011-01-31	s	sy	f	winter_2	2
2334	2001	32091	ornilogger	2011-01-31	s	sy	f	winter_2	2
2336	2003	32094	ornilogger	2011-01-31	s	sy	m	winter_2	2
2337	2004	32087	ornilogger	2011-01-31	s	sy	m	winter_2	2
2338	10075	32011	signal alive ARU	2011-02-01	0	NA	NA	winter_2	2
2339	10078	32011	signal alive ARU	2011-02-01	0	NA	NA	winter_2	2
2340	10131	32046	signal alive ARU	2011-02-01	0	NA	NA	winter_2	2
2341	10158	32047	signal alive ARU	2011-02-01	0	NA	NA	winter_2	2
2342	10200	32067	signal alive ARU	2011-02-01	0	NA	NA	winter_2	2
2343	10221	32070	signal alive ARU	2011-02-01	0	NA	NA	winter_2	2
2344	10310	32091	signal alive ARU	2011-02-01	0	NA	NA	winter_2	2
2345	2005	32038	ornilogger	2011-02-03	s	ad	m	winter_2	2
2346	2006	32087	ornilogger	2011-02-03	s	sy	m	winter_2	2
2347	2007	32094	ornilogger	2011-02-03	s	sy	m	winter_2	2
2348	2008	32070	ornilogger	2011-02-03	s	sy	f	winter_2	2
2349	2009	32091	ornilogger	2011-02-03	s	sy	f	winter_2	2
2350	2010	32011	ornilogger	2011-02-03	s	ad	m	winter_2	2
2351	2011	30356	ornilogger	2011-02-03	s	ad	m	winter_2	2
2352	2012	32046	ornilogger	2011-02-03	s	ad	m	winter_2	2
2353	2013	32067	ornilogger	2011-02-03	s	ad	m	winter_2	2
2354	2014	32071	ornilogger	2011-02-03	s	ad	f	winter_2	2
2355	2015	32031	ornilogger	2011-02-03	s	ad	m	winter_2	2
2356	2016	32074	ornilogger	2011-02-03	s	ad	f	winter_2	2
2357	2017	32030	ornilogger	2011-02-03	s	ad	m	winter_2	2
2358	2018	32047	ornilogger	2011-02-03	s	ad	f	winter_2	2
2359	2019	32094	ornilogger	2011-02-06	s	sy	m	winter_2	2
2360	2020	30356	ornilogger	2011-02-06	s	ad	m	winter_2	2
2361	2021	32070	ornilogger	2011-02-06	s	sy	f	winter_2	2
2362	2022	32091	ornilogger	2011-02-06	s	sy	f	winter_2	2
2363	2023	32067	ornilogger	2011-02-06	s	ad	m	winter_2	2
2364	2024	32071	ornilogger	2011-02-06	s	ad	f	winter_2	2
2365	2025	32011	ornilogger	2011-02-06	s	ad	m	winter_2	2
2366	2026	32031	ornilogger	2011-02-06	s	ad	m	winter_2	2
2367	2027	32046	ornilogger	2011-02-06	s	ad	m	winter_2	2
2368	2028	32047	ornilogger	2011-02-06	s	ad	f	winter_2	2
2369	2029	32074	ornilogger	2011-02-06	s	ad	f	winter_2	2
2370	2030	32030	ornilogger	2011-02-06	s	ad	m	winter_2	2
2371	2031	32038	ornilogger	2011-02-06	s	ad	m	winter_2	2
2372	2032	32031	ornilogger	2011-02-10	s	ad	m	winter_2	2
2373	2033	32070	ornilogger	2011-02-10	s	sy	f	winter_2	2
2374	2034	32091	ornilogger	2011-02-10	s	sy	f	winter_2	2
2375	2035	32046	ornilogger	2011-02-10	s	ad	m	winter_2	2
2376	2036	32011	ornilogger	2011-02-10	s	ad	m	winter_2	2
2377	2037	32067	ornilogger	2011-02-10	s	ad	m	winter_2	2
2378	2038	32074	ornilogger	2011-02-10	s	ad	f	winter_2	2
2379	2039	32074	ornilogger	2011-02-10	s	ad	f	winter_2	2
2380	2040	32030	ornilogger	2011-02-10	s	ad	m	winter_2	2
2381	2041	32038	ornilogger	2011-02-10	s	ad	m	winter_2	2
2382	2042	32071	ornilogger	2011-02-10	s	ad	f	winter_2	2
2383	2043	30356	ornilogger	2011-02-10	s	ad	m	winter_2	2
2384	2044	32094	ornilogger	2011-02-10	s	sy	m	winter_2	2
2385	10107	32030	signal alive ARU	2011-02-11	0	NA	NA	winter_2	2
2386	10246	32074	signal alive ARU	2011-02-12	0	NA	NA	winter_2	2
2387	2045	32071	ornilogger	2011-02-13	s	ad	f	winter_2	2
2388	2046	32091	ornilogger	2011-02-13	s	sy	f	winter_2	2
2389	2047	32070	ornilogger	2011-02-13	s	sy	f	winter_2	2
2390	2048	30356	ornilogger	2011-02-13	s	ad	m	winter_2	2
2391	2049	32067	ornilogger	2011-02-13	s	ad	m	winter_2	2
2392	2050	32046	ornilogger	2011-02-13	s	ad	m	winter_2	2
2393	2051	32011	ornilogger	2011-02-13	s	ad	m	winter_2	2
2394	2052	32031	ornilogger	2011-02-13	s	ad	m	winter_2	2
2395	2053	32074	ornilogger	2011-02-13	s	ad	f	winter_2	2
2396	2054	32030	ornilogger	2011-02-13	s	ad	m	winter_2	2
2397	2055	32047	ornilogger	2011-02-13	s	ad	f	winter_2	2
2398	2056	32038	ornilogger	2011-02-13	s	ad	m	winter_2	2
2399	2057	32094	ornilogger	2011-02-13	s	sy	m	winter_2	2
2400	10263	32075	signal alive ARU	2011-02-13	0	NA	NA	winter_2	2
2402	2059	32071	ornilogger	2011-02-17	s	ad	f	non-winter_2	2
2403	2060	32091	ornilogger	2011-02-17	s	sy	f	non-winter_2	2
2404	2061	30356	ornilogger	2011-02-17	s	ad	m	non-winter_2	2
2405	2062	32094	ornilogger	2011-02-17	s	sy	m	non-winter_2	2
2406	2063	32067	ornilogger	2011-02-17	s	ad	m	non-winter_2	2
2407	2064	32011	ornilogger	2011-02-17	s	ad	m	non-winter_2	2
2408	2065	32046	ornilogger	2011-02-17	s	ad	m	non-winter_2	2
2409	2066	32070	ornilogger	2011-02-17	s	sy	f	non-winter_2	2
2410	2067	32031	ornilogger	2011-02-17	s	ad	m	non-winter_2	2
2411	2068	32047	ornilogger	2011-02-17	s	ad	f	non-winter_2	2
2412	2069	32030	ornilogger	2011-02-17	s	ad	m	non-winter_2	2
2413	2070	32074	ornilogger	2011-02-17	s	ad	f	non-winter_2	2
2414	2071	32038	ornilogger	2011-02-17	s	ad	m	non-winter_2	2
2417	2072	32038	ornilogger	2011-02-23	s	ad	m	non-winter_3	3
2419	2073	32094	ornilogger	2011-02-24	s	sy	m	non-winter_3	3
2420	2074	32070	ornilogger	2011-02-24	s	sy	f	non-winter_3	3
2421	2075	32091	ornilogger	2011-02-24	s	sy	f	non-winter_3	3
2422	2076	32071	ornilogger	2011-02-24	s	ad	f	non-winter_3	3
2423	2077	32067	ornilogger	2011-02-24	s	ad	m	non-winter_3	3
2424	2078	32046	ornilogger	2011-02-24	s	ad	m	non-winter_3	3
2425	2079	32011	ornilogger	2011-02-24	s	ad	m	non-winter_3	3
2426	2080	32074	ornilogger	2011-02-24	s	ad	f	non-winter_3	3
2427	2081	32031	ornilogger	2011-02-24	s	ad	m	non-winter_3	3
2428	2082	32030	ornilogger	2011-02-24	s	ad	m	non-winter_3	3
2429	2083	32047	ornilogger	2011-02-24	s	ad	f	non-winter_3	3
2430	2084	32071	ornilogger	2011-02-27	s	ad	f	non-winter_3	3
2431	2085	32094	ornilogger	2011-02-27	s	sy	m	non-winter_3	3
2432	2086	32091	ornilogger	2011-02-27	s	sy	f	non-winter_3	3
2434	2088	32070	ornilogger	2011-02-27	s	sy	f	non-winter_3	3
2435	2089	32046	ornilogger	2011-02-27	s	ad	m	non-winter_3	3
2436	2090	32067	ornilogger	2011-02-27	s	ad	m	non-winter_3	3
2437	2091	32011	ornilogger	2011-02-27	s	ad	m	non-winter_3	3
2438	2092	32031	ornilogger	2011-02-27	s	ad	m	non-winter_3	3
2439	2093	32030	ornilogger	2011-02-27	s	ad	m	non-winter_3	3
2440	2094	32074	ornilogger	2011-02-27	s	ad	f	non-winter_3	3
2441	2095	32047	ornilogger	2011-02-27	s	ad	f	non-winter_3	3
2442	2096	32038	ornilogger	2011-02-27	s	ad	m	non-winter_3	3
2443	10076	32011	signal alive ARU	2011-03-01	0	NA	NA	non-winter_3	3
2444	10079	32011	signal alive ARU	2011-03-01	0	NA	NA	non-winter_3	3
2445	10132	32046	signal alive ARU	2011-03-01	0	NA	NA	non-winter_3	3
2446	10159	32047	signal alive ARU	2011-03-01	0	NA	NA	non-winter_3	3
2447	10201	32067	signal alive ARU	2011-03-01	0	NA	NA	non-winter_3	3
2448	10222	32070	signal alive ARU	2011-03-01	0	NA	NA	non-winter_3	3
2449	10311	32091	signal alive ARU	2011-03-01	0	NA	NA	non-winter_3	3
2450	2097	32091	ornilogger	2011-03-03	s	sy	f	non-winter_3	3
2451	2098	32094	ornilogger	2011-03-03	s	sy	m	non-winter_3	3
2452	2099	32030	ornilogger	2011-03-03	s	ad	m	non-winter_3	3
2453	2100	32074	ornilogger	2011-03-03	s	ad	f	non-winter_3	3
2454	2101	32011	ornilogger	2011-03-03	s	ad	m	non-winter_3	3
2455	2102	32067	ornilogger	2011-03-03	s	ad	m	non-winter_3	3
2456	2103	32031	ornilogger	2011-03-03	s	ad	m	non-winter_3	3
2457	2104	32046	ornilogger	2011-03-03	s	ad	m	non-winter_3	3
2458	2105	32047	ornilogger	2011-03-03	s	ad	f	non-winter_3	3
2459	2106	32070	ornilogger	2011-03-03	s	sy	f	non-winter_3	3
2460	2107	32038	ornilogger	2011-03-03	s	ad	m	non-winter_3	3
2461	2108	32091	ornilogger	2011-03-06	s	sy	f	non-winter_3	3
2462	2109	32070	ornilogger	2011-03-06	s	sy	f	non-winter_3	3
2463	2110	32094	ornilogger	2011-03-06	s	sy	m	non-winter_3	3
2464	2111	32030	ornilogger	2011-03-06	s	ad	m	non-winter_3	3
2465	2112	32047	ornilogger	2011-03-06	s	ad	f	non-winter_3	3
2466	2113	32074	ornilogger	2011-03-06	s	ad	f	non-winter_3	3
2467	2114	32046	ornilogger	2011-03-06	s	ad	m	non-winter_3	3
2468	2115	32031	ornilogger	2011-03-06	s	ad	m	non-winter_3	3
2469	2116	32067	ornilogger	2011-03-06	s	ad	m	non-winter_3	3
2470	2117	32011	ornilogger	2011-03-06	s	ad	m	non-winter_3	3
2471	2118	32038	ornilogger	2011-03-06	s	ad	m	non-winter_3	3
2472	2119	32072	ornilogger	2011-03-06	s	sy	f	non-winter_3	3
2475	2122	32019	arrival	2011-03-10	fm	ad	m	non-winter_3	3
2476	2123	32069	arrival	2011-03-10	fm	ad	f	non-winter_3	3
2477	2124	32083	arrival	2011-03-10	fm	ad	f	non-winter_3	3
2478	2125	32091	ornilogger	2011-03-10	s	sy	f	non-winter_3	3
2480	2127	32083	ornilogger	2011-03-10	fm	ad	f	non-winter_3	3
2481	2128	32046	ornilogger	2011-03-10	s	ad	m	non-winter_3	3
2482	2129	32067	ornilogger	2011-03-10	s	ad	m	non-winter_3	3
2483	2130	32031	ornilogger	2011-03-10	s	ad	m	non-winter_3	3
2484	2131	32070	ornilogger	2011-03-10	s	sy	f	non-winter_3	3
2485	2132	32019	ornilogger	2011-03-10	fm	ad	m	non-winter_3	3
2486	2133	32030	ornilogger	2011-03-10	s	ad	m	non-winter_3	3
2487	2134	32047	ornilogger	2011-03-10	s	ad	f	non-winter_3	3
2488	2135	32074	ornilogger	2011-03-10	s	ad	f	non-winter_3	3
2489	2136	32038	ornilogger	2011-03-10	s	ad	m	non-winter_3	3
2490	2137	32072	ornilogger	2011-03-10	s	sy	f	non-winter_3	3
2491	2138	32011	ornilogger	2011-03-10	s	ad	m	non-winter_3	3
2493	10108	32030	signal alive ARU	2011-03-11	0	NA	NA	non-winter_3	3
2494	10236	32072	signal alive ARU	2011-03-11	0	NA	NA	non-winter_3	3
2495	2140	32103	arrival	2011-03-12	fm	sy	m	non-winter_3	3
2496	10247	32074	signal alive ARU	2011-03-12	0	NA	NA	non-winter_3	3
2497	2141	30394	arrival	2011-03-13	fm	ad	f	non-winter_3	3
2498	2142	30394	ornilogger	2011-03-13	fm	ad	f	non-winter_3	3
2499	10264	32075	signal alive ARU	2011-03-13	0	NA	NA	non-winter_3	3
2501	2144	32067	ornilogger	2011-03-14	s	ad	m	non-winter_3	3
2502	2145	32046	ornilogger	2011-03-14	s	ad	m	non-winter_3	3
2504	2147	32098	ornilogger	2011-03-14	fm	ad	m	non-winter_3	3
2505	2148	32083	ornilogger	2011-03-14	fm	ad	f	non-winter_3	3
2506	2149	32031	ornilogger	2011-03-14	s	ad	m	non-winter_3	3
2507	2150	32019	ornilogger	2011-03-14	fm	ad	m	non-winter_3	3
2508	2151	32070	ornilogger	2011-03-14	s	sy	f	non-winter_3	3
2509	2152	32074	ornilogger	2011-03-14	s	ad	f	non-winter_3	3
2510	2153	32030	ornilogger	2011-03-14	s	ad	m	non-winter_3	3
2511	2154	32047	ornilogger	2011-03-14	s	ad	f	non-winter_3	3
2512	2155	32038	ornilogger	2011-03-14	s	ad	m	non-winter_3	3
2513	2156	32091	ornilogger	2011-03-14	s	sy	f	non-winter_3	3
2514	2157	32094	ornilogger	2011-03-14	s	sy	m	non-winter_3	3
2515	2158	32072	ornilogger	2011-03-14	s	sy	f	non-winter_3	3
2517	2160	32058	arrival	2011-03-15	fm	ad	f	non-winter_3	3
2518	2161	32098	arrival	2011-03-15	fm	ad	m	non-winter_3	3
2519	2162	32058	ornilogger	2011-03-15	fm	ad	f	non-winter_3	3
2520	10214	32069	signal alive ARU	2011-03-16	0	NA	NA	non-winter_3	3
2521	2163	32067	ornilogger	2011-03-17	s	ad	m	non-winter_3	3
2522	2164	32046	ornilogger	2011-03-17	s	ad	m	non-winter_3	3
2524	2166	32083	ornilogger	2011-03-17	fm	ad	f	non-winter_3	3
2525	2167	30394	ornilogger	2011-03-17	fm	ad	f	non-winter_3	3
2527	2169	32031	ornilogger	2011-03-17	s	ad	m	non-winter_3	3
2528	2170	32098	ornilogger	2011-03-17	fm	ad	m	non-winter_3	3
2529	2171	32019	ornilogger	2011-03-17	fm	ad	m	non-winter_3	3
2530	2172	32047	ornilogger	2011-03-17	s	ad	f	non-winter_3	3
2531	2173	32074	ornilogger	2011-03-17	s	ad	f	non-winter_3	3
2532	2174	32030	ornilogger	2011-03-17	s	ad	m	non-winter_3	3
2533	2175	32058	ornilogger	2011-03-17	fm	ad	f	non-winter_3	3
2534	2176	32072	ornilogger	2011-03-17	s	sy	f	non-winter_3	3
2535	2177	32038	ornilogger	2011-03-17	s	ad	m	non-winter_3	3
2536	2178	32070	ornilogger	2011-03-17	s	sy	f	non-winter_3	3
2537	2179	32091	ornilogger	2011-03-17	s	sy	f	non-winter_3	3
2538	10039	30394	signal alive ARU	2011-03-18	0	NA	NA	non-winter_3	3
2539	2180	32014	arrival	2011-03-20	fm	sy	m	non-winter_3	3
2540	2181	32084	arrival	2011-03-20	fm	sy	f	non-winter_3	3
2541	2182	32038	ornilogger	2011-03-20	s	ad	m	non-winter_3	3
2542	2183	32072	ornilogger	2011-03-20	s	sy	f	non-winter_3	3
2543	2184	32058	ornilogger	2011-03-20	fm	ad	f	non-winter_3	3
2544	2185	32030	ornilogger	2011-03-20	s	ad	m	non-winter_3	3
2545	2186	32047	ornilogger	2011-03-20	s	ad	f	non-winter_3	3
2546	2187	32074	ornilogger	2011-03-20	s	ad	f	non-winter_3	3
2547	2188	32067	ornilogger	2011-03-20	s	ad	m	non-winter_3	3
2548	2189	32031	ornilogger	2011-03-20	s	ad	m	non-winter_3	3
2549	2190	32046	ornilogger	2011-03-20	s	ad	m	non-winter_3	3
2550	2191	32098	ornilogger	2011-03-20	fm	ad	m	non-winter_3	3
2552	2193	32083	ornilogger	2011-03-20	fm	ad	f	non-winter_3	3
2553	2194	30394	ornilogger	2011-03-20	fm	ad	f	non-winter_3	3
2555	2196	32075	ornilogger	2011-03-20	s	sy	m	non-winter_3	3
2556	2197	32019	ornilogger	2011-03-20	fm	ad	m	non-winter_3	3
2557	2198	32084	ornilogger	2011-03-20	fm	sy	f	non-winter_3	3
2558	2199	32070	ornilogger	2011-03-20	s	sy	f	non-winter_3	3
2559	2200	32091	ornilogger	2011-03-20	s	sy	f	non-winter_3	3
2561	2201	32094	ornilogger	2011-03-21	s	sy	m	non-winter_3	3
2563	2202	32072	ornilogger	2011-03-24	s	sy	f	non-winter_3	3
2564	2203	32038	ornilogger	2011-03-24	s	ad	m	non-winter_3	3
2565	2204	32030	ornilogger	2011-03-24	s	ad	m	non-winter_3	3
2566	2205	32047	ornilogger	2011-03-24	s	ad	f	non-winter_3	3
2567	2206	32074	ornilogger	2011-03-24	s	ad	f	non-winter_3	3
2568	2207	32098	ornilogger	2011-03-24	fm	ad	m	non-winter_3	3
2570	2209	32046	ornilogger	2011-03-24	s	ad	m	non-winter_3	3
2571	2210	32070	ornilogger	2011-03-24	s	sy	f	non-winter_3	3
2572	2211	32031	ornilogger	2011-03-24	s	ad	m	non-winter_3	3
2573	2212	32067	ornilogger	2011-03-24	s	ad	m	non-winter_3	3
2574	2213	30394	ornilogger	2011-03-24	fm	ad	f	non-winter_3	3
2575	2214	32083	ornilogger	2011-03-24	fm	ad	f	non-winter_3	3
2576	2215	32019	ornilogger	2011-03-24	fm	ad	m	non-winter_3	3
2578	2217	32058	ornilogger	2011-03-24	fm	ad	f	non-winter_3	3
2579	2218	32084	ornilogger	2011-03-24	fm	sy	f	non-winter_3	3
2580	2219	32070	ornilogger	2011-03-24	s	sy	f	non-winter_3	3
[truncated: 6,350 more rows]
