# Supplementary material for: Migration confers winter survival benefits in a partially migratory songbird
Source: eLife. 2017 Nov 21;6:e28123. doi: 10.7554/eLife.28123 (PMC5697929; doi:10.7554/eLife.28123)
Supplement: Source data 2. — This matrix was built with Source data 1 . [file elife-28123-data2.csv]

	X	ring	id	Sex	Age.start	MigratoryStatus	variable	value	scale
1	226	30331	1	f	ad	s	non.winter_1	1	3
2	227	30331	1	f	ad	s	non.winter_3	0	0
3	228	30331	1	f	ad	s	winter_3	0	0
4	229	30331	1	f	ad	s	non.winter_5	0	0
5	230	30331	1	f	ad	s	winter_2	0	0
6	231	30331	1	f	ad	s	non.winter_6	0	0
7	232	30331	1	f	ad	s	winter_6	0	0
8	233	30331	1	f	ad	s	winter_1	1	3
9	234	30331	1	f	ad	s	winter_5	0	0
10	235	30331	1	f	ad	s	non.winter_8	0	0
11	236	30331	1	f	ad	s	non.winter_2	1	3
12	237	30331	1	f	ad	s	winter_7	0	0
13	238	30331	1	f	ad	s	winter_4	0	0
14	239	30331	1	f	ad	s	non.winter_4	0	0
15	240	30331	1	f	ad	s	non.winter_7	0	0
16	301	30336	2	m	ad	fm	non.winter_1	1	1
17	302	30336	2	m	ad	fm	non.winter_7	0	0
18	303	30336	2	m	ad	fm	non.winter_2	0	0
19	304	30336	2	m	ad	fm	winter_1	0	0
20	305	30336	2	m	ad	fm	winter_2	0	0
21	306	30336	2	m	ad	fm	non.winter_3	0	0
22	307	30336	2	m	ad	fm	winter_3	0	0
23	308	30336	2	m	ad	fm	non.winter_8	0	0
24	309	30336	2	m	ad	fm	non.winter_6	0	0
25	310	30336	2	m	ad	fm	winter_4	0	0
26	311	30336	2	m	ad	fm	non.winter_4	0	0
27	312	30336	2	m	ad	fm	non.winter_5	0	0
28	313	30336	2	m	ad	fm	winter_5	0	0
29	314	30336	2	m	ad	fm	winter_6	0	0
30	315	30336	2	m	ad	fm	winter_7	0	0
31	316	30337	3	f	ad	fm	non.winter_6	0	0
32	317	30337	3	f	ad	fm	non.winter_7	0	0
33	318	30337	3	f	ad	fm	winter_5	0	0
34	319	30337	3	f	ad	fm	non.winter_1	1	1
35	320	30337	3	f	ad	fm	non.winter_3	0	0
36	321	30337	3	f	ad	fm	non.winter_2	0	0
37	322	30337	3	f	ad	fm	non.winter_5	0	0
38	323	30337	3	f	ad	fm	non.winter_8	0	0
39	324	30337	3	f	ad	fm	winter_4	0	0
40	325	30337	3	f	ad	fm	non.winter_4	0	0
41	326	30337	3	f	ad	fm	winter_1	0	0
42	327	30337	3	f	ad	fm	winter_3	0	0
43	328	30337	3	f	ad	fm	winter_2	0	0
44	329	30337	3	f	ad	fm	winter_6	0	0
45	330	30337	3	f	ad	fm	winter_7	0	0
46	346	30339	4	f	ad	s	non.winter_4	0	0
47	347	30339	4	f	ad	s	non.winter_1	1	3
48	348	30339	4	f	ad	s	winter_4	0	0
49	349	30339	4	f	ad	s	winter_1	1	3
50	350	30339	4	f	ad	s	winter_5	0	0
51	351	30339	4	f	ad	s	non.winter_8	0	0
52	352	30339	4	f	ad	s	non.winter_2	0	0
53	353	30339	4	f	ad	s	winter_7	0	0
54	354	30339	4	f	ad	s	non.winter_7	0	0
55	355	30339	4	f	ad	s	non.winter_6	0	0
56	356	30339	4	f	ad	s	winter_3	0	0
57	357	30339	4	f	ad	s	winter_2	0	0
58	358	30339	4	f	ad	s	non.winter_3	0	0
59	359	30339	4	f	ad	s	non.winter_5	0	0
60	360	30339	4	f	ad	s	winter_6	0	0
61	361	30340	5	m	sy	fm	non.winter_2	1	1
62	362	30340	5	m	sy	fm	non.winter_5	0	0
63	363	30340	5	m	sy	fm	winter_7	0	0
64	364	30340	5	m	sy	fm	non.winter_3	0	0
65	365	30340	5	m	sy	fm	non.winter_8	0	0
66	366	30340	5	m	sy	fm	winter_5	0	0
67	367	30340	5	m	sy	fm	winter_4	0	0
68	368	30340	5	m	sy	fm	non.winter_1	1	1
69	369	30340	5	m	sy	fm	non.winter_7	0	0
70	370	30340	5	m	sy	fm	winter_3	0	0
71	371	30340	5	m	sy	fm	non.winter_6	0	0
72	372	30340	5	m	sy	fm	winter_2	0	0
73	373	30340	5	m	sy	fm	non.winter_4	0	0
74	374	30340	5	m	sy	fm	winter_1	0	0
75	375	30340	5	m	sy	fm	winter_6	0	0
76	391	30342	6	f	ad	s	non.winter_2	0	0
77	392	30342	6	f	ad	s	winter_1	1	3
78	393	30342	6	f	ad	s	non.winter_3	0	0
79	394	30342	6	f	ad	s	non.winter_4	0	0
80	395	30342	6	f	ad	s	non.winter_8	0	0
81	396	30342	6	f	ad	s	non.winter_1	1	3
82	397	30342	6	f	ad	s	non.winter_7	0	0
83	398	30342	6	f	ad	s	winter_3	0	0
84	399	30342	6	f	ad	s	non.winter_6	0	0
85	400	30342	6	f	ad	s	winter_2	0	0
86	401	30342	6	f	ad	s	winter_7	0	0
87	402	30342	6	f	ad	s	non.winter_5	0	0
88	403	30342	6	f	ad	s	winter_5	0	0
89	404	30342	6	f	ad	s	winter_6	0	0
90	405	30342	6	f	ad	s	winter_4	0	0
91	406	30343	7	m	ad	s	winter_2	0	0
92	407	30343	7	m	ad	s	winter_6	0	0
93	408	30343	7	m	ad	s	non.winter_4	0	0
94	409	30343	7	m	ad	s	non.winter_2	1	3
95	410	30343	7	m	ad	s	non.winter_1	1	3
96	411	30343	7	m	ad	s	non.winter_7	0	0
97	412	30343	7	m	ad	s	winter_3	0	0
98	413	30343	7	m	ad	s	non.winter_6	0	0
99	414	30343	7	m	ad	s	non.winter_8	0	0
100	415	30343	7	m	ad	s	winter_4	0	0
101	416	30343	7	m	ad	s	non.winter_5	0	0
102	417	30343	7	m	ad	s	winter_5	0	0
103	418	30343	7	m	ad	s	non.winter_3	0	0
104	419	30343	7	m	ad	s	winter_7	0	0
105	420	30343	7	m	ad	s	winter_1	1	3
106	421	30344	8	f	ad	s	non.winter_6	0	0
107	422	30344	8	f	ad	s	winter_3	1	3
108	423	30344	8	f	ad	s	winter_2	0	0
109	424	30344	8	f	ad	s	winter_5	0	0
110	425	30344	8	f	ad	s	winter_4	0	0
111	426	30344	8	f	ad	s	non.winter_5	0	0
112	427	30344	8	f	ad	s	winter_7	0	0
113	428	30344	8	f	ad	s	non.winter_8	0	0
114	429	30344	8	f	ad	s	non.winter_4	0	0
115	430	30344	8	f	ad	s	winter_1	1	3
116	431	30344	8	f	ad	s	winter_6	0	0
117	432	30344	8	f	ad	s	non.winter_1	1	3
118	433	30344	8	f	ad	s	non.winter_7	0	0
119	434	30344	8	f	ad	s	non.winter_2	0	0
120	435	30344	8	f	ad	s	non.winter_3	1	3
121	436	30345	9	m	sy	s	non.winter_6	0	0
122	437	30345	9	m	sy	s	winter_3	0	0
123	438	30345	9	m	sy	s	non.winter_7	0	0
124	439	30345	9	m	sy	s	non.winter_5	0	0
125	440	30345	9	m	sy	s	winter_2	1	3
126	441	30345	9	m	sy	s	non.winter_8	0	0
127	442	30345	9	m	sy	s	winter_5	0	0
128	443	30345	9	m	sy	s	non.winter_4	0	0
129	444	30345	9	m	sy	s	winter_7	0	0
130	445	30345	9	m	sy	s	non.winter_1	1	3
131	446	30345	9	m	sy	s	winter_4	0	0
132	447	30345	9	m	sy	s	winter_1	1	3
133	448	30345	9	m	sy	s	winter_6	0	0
134	449	30345	9	m	sy	s	non.winter_3	0	0
135	450	30345	9	m	sy	s	non.winter_2	1	3
136	466	30347	10	f	ad	fm	non.winter_1	1	1
137	467	30347	10	f	ad	fm	non.winter_7	0	0
138	468	30347	10	f	ad	fm	winter_7	0	0
139	469	30347	10	f	ad	fm	non.winter_6	0	0
140	470	30347	10	f	ad	fm	non.winter_3	0	0
141	471	30347	10	f	ad	fm	non.winter_2	0	0
142	472	30347	10	f	ad	fm	winter_5	0	0
143	473	30347	10	f	ad	fm	winter_4	0	0
144	474	30347	10	f	ad	fm	winter_1	0	0
145	475	30347	10	f	ad	fm	non.winter_4	0	0
146	476	30347	10	f	ad	fm	winter_3	0	0
147	477	30347	10	f	ad	fm	winter_2	0	0
148	478	30347	10	f	ad	fm	non.winter_8	0	0
149	479	30347	10	f	ad	fm	non.winter_5	0	0
150	480	30347	10	f	ad	fm	winter_6	0	0
151	481	30348	11	m	sy	s	non.winter_1	1	3
152	482	30348	11	m	sy	s	non.winter_6	0	0
153	483	30348	11	m	sy	s	non.winter_7	0	0
154	484	30348	11	m	sy	s	winter_7	0	0
155	485	30348	11	m	sy	s	non.winter_2	1	3
156	486	30348	11	m	sy	s	winter_5	0	0
157	487	30348	11	m	sy	s	winter_4	0	0
158	488	30348	11	m	sy	s	non.winter_4	1	3
159	489	30348	11	m	sy	s	winter_3	1	3
160	490	30348	11	m	sy	s	winter_2	0	0
161	491	30348	11	m	sy	s	non.winter_3	1	3
162	492	30348	11	m	sy	s	non.winter_5	0	0
163	493	30348	11	m	sy	s	winter_1	1	3
164	494	30348	11	m	sy	s	non.winter_8	0	0
165	495	30348	11	m	sy	s	winter_6	0	0
166	496	30349	12	m	sy	s	non.winter_6	0	0
167	497	30349	12	m	sy	s	winter_5	0	0
168	498	30349	12	m	sy	s	non.winter_8	0	0
169	499	30349	12	m	sy	s	winter_3	0	0
170	500	30349	12	m	sy	s	non.winter_1	1	3
171	501	30349	12	m	sy	s	winter_2	0	0
172	502	30349	12	m	sy	s	non.winter_4	0	0
173	503	30349	12	m	sy	s	non.winter_5	0	0
174	504	30349	12	m	sy	s	non.winter_3	0	0
175	505	30349	12	m	sy	s	winter_4	0	0
176	506	30349	12	m	sy	s	non.winter_7	0	0
177	507	30349	12	m	sy	s	winter_1	1	3
178	508	30349	12	m	sy	s	winter_7	0	0
179	509	30349	12	m	sy	s	non.winter_2	0	0
180	510	30349	12	m	sy	s	winter_6	0	0
181	511	30350	13	m	ad	s	winter_5	0	0
182	512	30350	13	m	ad	s	non.winter_8	0	0
183	513	30350	13	m	ad	s	winter_3	0	0
184	514	30350	13	m	ad	s	non.winter_4	0	0
185	515	30350	13	m	ad	s	non.winter_1	1	3
186	516	30350	13	m	ad	s	non.winter_7	0	0
187	517	30350	13	m	ad	s	winter_1	1	3
188	518	30350	13	m	ad	s	winter_2	0	0
189	519	30350	13	m	ad	s	winter_6	0	0
190	520	30350	13	m	ad	s	non.winter_2	0	0
191	521	30350	13	m	ad	s	non.winter_3	0	0
192	522	30350	13	m	ad	s	winter_4	0	0
193	523	30350	13	m	ad	s	non.winter_6	0	0
194	524	30350	13	m	ad	s	winter_7	0	0
195	525	30350	13	m	ad	s	non.winter_5	0	0
196	526	30351	14	m	ad	s	non.winter_1	1	3
197	527	30351	14	m	ad	s	non.winter_3	0	0
198	528	30351	14	m	ad	s	winter_7	0	0
199	529	30351	14	m	ad	s	winter_4	0	0
200	530	30351	14	m	ad	s	non.winter_2	0	0
201	531	30351	14	m	ad	s	winter_1	1	3
202	532	30351	14	m	ad	s	winter_2	0	0
203	533	30351	14	m	ad	s	non.winter_7	0	0
204	534	30351	14	m	ad	s	non.winter_5	0	0
205	535	30351	14	m	ad	s	winter_5	0	0
206	536	30351	14	m	ad	s	winter_6	0	0
207	537	30351	14	m	ad	s	non.winter_8	0	0
208	538	30351	14	m	ad	s	non.winter_4	0	0
209	539	30351	14	m	ad	s	winter_3	0	0
210	540	30351	14	m	ad	s	non.winter_6	0	0
211	541	30352	15	m	sy	s	winter_7	0	0
212	542	30352	15	m	sy	s	non.winter_8	0	0
213	543	30352	15	m	sy	s	non.winter_7	0	0
214	544	30352	15	m	sy	s	non.winter_2	0	0
215	545	30352	15	m	sy	s	winter_1	1	3
216	546	30352	15	m	sy	s	non.winter_1	1	3
217	547	30352	15	m	sy	s	non.winter_4	0	0
218	548	30352	15	m	sy	s	non.winter_5	0	0
219	549	30352	15	m	sy	s	winter_5	0	0
220	550	30352	15	m	sy	s	winter_6	0	0
221	551	30352	15	m	sy	s	non.winter_3	0	0
222	552	30352	15	m	sy	s	winter_3	0	0
223	553	30352	15	m	sy	s	non.winter_6	0	0
224	554	30352	15	m	sy	s	winter_4	0	0
225	555	30352	15	m	sy	s	winter_2	0	0
226	556	30353	16	m	ad	s	non.winter_8	0	0
227	557	30353	16	m	ad	s	non.winter_1	1	3
228	558	30353	16	m	ad	s	non.winter_7	0	0
229	559	30353	16	m	ad	s	non.winter_2	0	0
230	560	30353	16	m	ad	s	winter_2	0	0
231	561	30353	16	m	ad	s	winter_7	0	0
232	562	30353	16	m	ad	s	non.winter_4	0	0
233	563	30353	16	m	ad	s	winter_5	0	0
234	564	30353	16	m	ad	s	winter_1	1	3
235	565	30353	16	m	ad	s	non.winter_3	0	0
236	566	30353	16	m	ad	s	winter_6	0	0
237	567	30353	16	m	ad	s	winter_3	0	0
238	568	30353	16	m	ad	s	non.winter_6	0	0
239	569	30353	16	m	ad	s	winter_4	0	0
240	570	30353	16	m	ad	s	non.winter_5	0	0
241	586	30355	17	f	ad	s	non.winter_4	0	0
242	587	30355	17	f	ad	s	winter_3	0	0
243	588	30355	17	f	ad	s	non.winter_3	0	0
244	589	30355	17	f	ad	s	winter_6	0	0
245	590	30355	17	f	ad	s	winter_7	0	0
246	591	30355	17	f	ad	s	non.winter_6	0	0
247	592	30355	17	f	ad	s	non.winter_8	0	0
248	593	30355	17	f	ad	s	winter_4	0	0
249	594	30355	17	f	ad	s	non.winter_7	0	0
250	595	30355	17	f	ad	s	non.winter_5	0	0
251	596	30355	17	f	ad	s	winter_5	0	0
252	597	30355	17	f	ad	s	winter_2	0	0
253	598	30355	17	f	ad	s	non.winter_1	1	3
254	599	30355	17	f	ad	s	winter_1	1	3
255	600	30355	17	f	ad	s	non.winter_2	0	0
256	601	30356	18	m	ad	s	non.winter_6	0	0
257	602	30356	18	m	ad	s	non.winter_1	1	3
258	603	30356	18	m	ad	s	non.winter_3	0	0
259	604	30356	18	m	ad	s	winter_2	1	3
260	605	30356	18	m	ad	s	non.winter_4	0	0
261	606	30356	18	m	ad	s	winter_3	0	0
262	607	30356	18	m	ad	s	winter_1	0	0
263	608	30356	18	m	ad	s	non.winter_7	0	0
264	609	30356	18	m	ad	s	winter_4	0	0
265	610	30356	18	m	ad	s	winter_6	0	0
266	611	30356	18	m	ad	s	non.winter_2	1	3
267	612	30356	18	m	ad	s	winter_5	0	0
268	613	30356	18	m	ad	s	winter_7	0	0
269	614	30356	18	m	ad	s	non.winter_5	0	0
270	615	30356	18	m	ad	s	non.winter_8	0	0
271	616	30357	19	m	ad	s	non.winter_1	1	3
272	617	30357	19	m	ad	s	winter_6	0	0
273	618	30357	19	m	ad	s	non.winter_4	0	0
274	619	30357	19	m	ad	s	winter_7	0	0
275	620	30357	19	m	ad	s	non.winter_6	0	0
276	621	30357	19	m	ad	s	winter_1	1	3
277	622	30357	19	m	ad	s	non.winter_3	0	0
278	623	30357	19	m	ad	s	winter_4	0	0
279	624	30357	19	m	ad	s	non.winter_5	0	0
280	625	30357	19	m	ad	s	non.winter_2	1	3
281	626	30357	19	m	ad	s	non.winter_7	0	0
282	627	30357	19	m	ad	s	winter_2	1	3
283	628	30357	19	m	ad	s	winter_3	0	0
284	629	30357	19	m	ad	s	winter_5	0	0
285	630	30357	19	m	ad	s	non.winter_8	0	0
286	631	30358	20	m	ad	s	non.winter_7	0	0
287	632	30358	20	m	ad	s	non.winter_1	1	3
288	633	30358	20	m	ad	s	winter_7	0	0
289	634	30358	20	m	ad	s	non.winter_6	0	0
290	635	30358	20	m	ad	s	non.winter_2	1	3
291	636	30358	20	m	ad	s	winter_6	0	0
292	637	30358	20	m	ad	s	non.winter_4	0	0
293	638	30358	20	m	ad	s	non.winter_5	0	0
294	639	30358	20	m	ad	s	winter_3	0	0
295	640	30358	20	m	ad	s	non.winter_8	0	0
296	641	30358	20	m	ad	s	winter_4	0	0
297	642	30358	20	m	ad	s	non.winter_3	1	3
298	643	30358	20	m	ad	s	winter_5	0	0
299	644	30358	20	m	ad	s	winter_2	0	0
300	645	30358	20	m	ad	s	winter_1	1	3
301	676	30361	21	m	ad	s	winter_2	0	0
302	677	30361	21	m	ad	s	non.winter_6	1	3
303	678	30361	21	m	ad	s	winter_4	1	3
304	679	30361	21	m	ad	s	non.winter_5	1	3
305	680	30361	21	m	ad	s	non.winter_2	0	0
306	681	30361	21	m	ad	s	non.winter_4	1	3
307	682	30361	21	m	ad	s	winter_5	0	0
308	683	30361	21	m	ad	s	non.winter_1	1	3
309	684	30361	21	m	ad	s	non.winter_7	0	0
310	685	30361	21	m	ad	s	winter_3	1	3
311	686	30361	21	m	ad	s	non.winter_8	0	0
312	687	30361	21	m	ad	s	non.winter_3	1	3
313	688	30361	21	m	ad	s	winter_7	0	0
314	689	30361	21	m	ad	s	winter_1	0	0
315	690	30361	21	m	ad	s	winter_6	0	0
316	706	30363	22	m	sy	s	non.winter_6	0	0
317	707	30363	22	m	sy	s	non.winter_8	0	0
318	708	30363	22	m	sy	s	winter_1	1	3
319	709	30363	22	m	sy	s	non.winter_1	1	3
320	710	30363	22	m	sy	s	winter_5	0	0
321	711	30363	22	m	sy	s	non.winter_7	0	0
322	712	30363	22	m	sy	s	non.winter_2	0	0
323	713	30363	22	m	sy	s	winter_7	0	0
324	714	30363	22	m	sy	s	winter_4	0	0
325	715	30363	22	m	sy	s	non.winter_3	0	0
326	716	30363	22	m	sy	s	winter_3	0	0
327	717	30363	22	m	sy	s	winter_6	0	0
328	718	30363	22	m	sy	s	winter_2	0	0
329	719	30363	22	m	sy	s	non.winter_4	0	0
330	720	30363	22	m	sy	s	non.winter_5	0	0
331	721	30364	23	f	ad	s	winter_5	0	0
332	722	30364	23	f	ad	s	winter_6	0	0
333	723	30364	23	f	ad	s	non.winter_6	0	0
334	724	30364	23	f	ad	s	non.winter_3	0	0
335	725	30364	23	f	ad	s	non.winter_7	0	0
336	726	30364	23	f	ad	s	non.winter_2	0	0
337	727	30364	23	f	ad	s	non.winter_1	1	3
338	728	30364	23	f	ad	s	winter_4	0	0
339	729	30364	23	f	ad	s	non.winter_8	0	0
340	730	30364	23	f	ad	s	winter_3	0	0
341	731	30364	23	f	ad	s	non.winter_5	0	0
342	732	30364	23	f	ad	s	winter_2	0	0
343	733	30364	23	f	ad	s	winter_1	1	3
344	734	30364	23	f	ad	s	non.winter_4	0	0
345	735	30364	23	f	ad	s	winter_7	0	0
346	796	30369	24	m	ad	fm	non.winter_6	0	0
347	797	30369	24	m	ad	fm	non.winter_3	0	0
348	798	30369	24	m	ad	fm	winter_6	0	0
349	799	30369	24	m	ad	fm	winter_1	0	0
350	800	30369	24	m	ad	fm	winter_5	0	0
351	801	30369	24	m	ad	fm	non.winter_1	1	1
352	802	30369	24	m	ad	fm	non.winter_7	0	0
353	803	30369	24	m	ad	fm	winter_3	0	0
354	804	30369	24	m	ad	fm	winter_7	0	0
355	805	30369	24	m	ad	fm	winter_2	0	0
356	806	30369	24	m	ad	fm	winter_4	0	0
357	807	30369	24	m	ad	fm	non.winter_4	0	0
358	808	30369	24	m	ad	fm	non.winter_2	0	0
359	809	30369	24	m	ad	fm	non.winter_8	0	0
360	810	30369	24	m	ad	fm	non.winter_5	0	0
361	826	30371	25	f	ad	s	non.winter_3	0	0
362	827	30371	25	f	ad	s	winter_1	1	3
363	828	30371	25	f	ad	s	non.winter_6	0	0
364	829	30371	25	f	ad	s	non.winter_1	1	3
365	830	30371	25	f	ad	s	non.winter_4	0	0
366	831	30371	25	f	ad	s	winter_3	0	0
367	832	30371	25	f	ad	s	non.winter_2	0	0
368	833	30371	25	f	ad	s	winter_2	0	0
369	834	30371	25	f	ad	s	non.winter_7	0	0
370	835	30371	25	f	ad	s	non.winter_5	0	0
371	836	30371	25	f	ad	s	winter_7	0	0
372	837	30371	25	f	ad	s	non.winter_8	0	0
373	838	30371	25	f	ad	s	winter_6	0	0
374	839	30371	25	f	ad	s	winter_5	0	0
375	840	30371	25	f	ad	s	winter_4	0	0
376	841	30372	26	m	ad	s	non.winter_4	0	0
377	842	30372	26	m	ad	s	winter_3	0	0
378	843	30372	26	m	ad	s	winter_4	0	0
379	844	30372	26	m	ad	s	non.winter_5	0	0
380	845	30372	26	m	ad	s	winter_7	0	0
381	846	30372	26	m	ad	s	non.winter_6	0	0
382	847	30372	26	m	ad	s	winter_2	0	0
383	848	30372	26	m	ad	s	non.winter_1	1	3
384	849	30372	26	m	ad	s	non.winter_7	0	0
385	850	30372	26	m	ad	s	non.winter_2	0	0
386	851	30372	26	m	ad	s	winter_1	1	3
387	852	30372	26	m	ad	s	non.winter_3	0	0
388	853	30372	26	m	ad	s	winter_6	0	0
389	854	30372	26	m	ad	s	non.winter_8	0	0
390	855	30372	26	m	ad	s	winter_5	0	0
391	871	30374	27	f	ad	s	winter_7	0	0
392	872	30374	27	f	ad	s	non.winter_8	0	0
393	873	30374	27	f	ad	s	winter_4	0	0
394	874	30374	27	f	ad	s	non.winter_6	0	0
395	875	30374	27	f	ad	s	non.winter_7	0	0
396	876	30374	27	f	ad	s	winter_1	1	3
397	877	30374	27	f	ad	s	non.winter_1	1	3
398	878	30374	27	f	ad	s	non.winter_5	0	0
399	879	30374	27	f	ad	s	winter_3	0	0
400	880	30374	27	f	ad	s	non.winter_2	0	0
401	881	30374	27	f	ad	s	winter_2	0	0
402	882	30374	27	f	ad	s	non.winter_3	0	0
403	883	30374	27	f	ad	s	winter_5	0	0
404	884	30374	27	f	ad	s	non.winter_4	0	0
405	885	30374	27	f	ad	s	winter_6	0	0
406	886	30375	28	m	ad	s	non.winter_2	1	3
407	887	30375	28	m	ad	s	winter_1	1	3
408	888	30375	28	m	ad	s	non.winter_6	0	0
409	889	30375	28	m	ad	s	winter_3	0	0
410	890	30375	28	m	ad	s	non.winter_8	0	0
411	891	30375	28	m	ad	s	non.winter_1	1	3
412	892	30375	28	m	ad	s	non.winter_7	0	0
413	893	30375	28	m	ad	s	non.winter_4	0	0
414	894	30375	28	m	ad	s	non.winter_5	0	0
415	895	30375	28	m	ad	s	winter_2	1	3
416	896	30375	28	m	ad	s	non.winter_3	0	0
417	897	30375	28	m	ad	s	winter_6	0	0
418	898	30375	28	m	ad	s	winter_5	0	0
419	899	30375	28	m	ad	s	winter_4	0	0
420	900	30375	28	m	ad	s	winter_7	0	0
421	916	30377	29	f	juv	s	non.winter_7	0	0
422	917	30377	29	f	juv	s	non.winter_2	0	0
423	918	30377	29	f	juv	s	non.winter_6	0	0
424	919	30377	29	f	juv	s	non.winter_1	1	3
425	920	30377	29	f	juv	s	non.winter_3	0	0
426	921	30377	29	f	juv	s	winter_3	0	0
427	922	30377	29	f	juv	s	winter_5	0	0
428	923	30377	29	f	juv	s	winter_1	1	3
429	924	30377	29	f	juv	s	winter_4	0	0
430	925	30377	29	f	juv	s	non.winter_4	0	0
431	926	30377	29	f	juv	s	non.winter_5	0	0
432	927	30377	29	f	juv	s	non.winter_8	0	0
433	928	30377	29	f	juv	s	winter_2	0	0
434	929	30377	29	f	juv	s	winter_6	0	0
435	930	30377	29	f	juv	s	winter_7	0	0
436	931	30378	30	m	sy	s	non.winter_4	0	0
437	932	30378	30	m	sy	s	non.winter_1	1	3
438	933	30378	30	m	sy	s	non.winter_3	0	0
439	934	30378	30	m	sy	s	non.winter_7	0	0
440	935	30378	30	m	sy	s	non.winter_5	0	0
441	936	30378	30	m	sy	s	non.winter_2	0	0
442	937	30378	30	m	sy	s	winter_4	0	0
443	938	30378	30	m	sy	s	winter_6	0	0
444	939	30378	30	m	sy	s	winter_7	0	0
445	940	30378	30	m	sy	s	non.winter_8	0	0
446	941	30378	30	m	sy	s	winter_2	0	0
447	942	30378	30	m	sy	s	non.winter_6	0	0
448	943	30378	30	m	sy	s	winter_1	1	3
449	944	30378	30	m	sy	s	winter_5	0	0
450	945	30378	30	m	sy	s	winter_3	0	0
451	946	30379	31	m	ad	s	non.winter_7	0	0
452	947	30379	31	m	ad	s	winter_6	0	0
453	948	30379	31	m	ad	s	non.winter_4	0	0
454	949	30379	31	m	ad	s	winter_4	0	0
455	950	30379	31	m	ad	s	non.winter_3	0	0
456	951	30379	31	m	ad	s	non.winter_8	0	0
457	952	30379	31	m	ad	s	winter_2	0	0
458	953	30379	31	m	ad	s	non.winter_1	1	3
459	954	30379	31	m	ad	s	non.winter_6	0	0
460	955	30379	31	m	ad	s	non.winter_5	0	0
461	956	30379	31	m	ad	s	winter_7	0	0
462	957	30379	31	m	ad	s	winter_5	0	0
463	958	30379	31	m	ad	s	winter_1	1	3
464	959	30379	31	m	ad	s	non.winter_2	0	0
465	960	30379	31	m	ad	s	winter_3	0	0
466	976	30381	32	f	ad	s	non.winter_8	0	0
467	977	30381	32	f	ad	s	non.winter_3	0	0
468	978	30381	32	f	ad	s	non.winter_4	0	0
469	979	30381	32	f	ad	s	non.winter_5	0	0
470	980	30381	32	f	ad	s	non.winter_1	1	3
471	981	30381	32	f	ad	s	non.winter_2	0	0
472	982	30381	32	f	ad	s	winter_1	1	3
473	983	30381	32	f	ad	s	winter_2	0	0
474	984	30381	32	f	ad	s	non.winter_6	0	0
475	985	30381	32	f	ad	s	winter_6	0	0
476	986	30381	32	f	ad	s	non.winter_7	0	0
477	987	30381	32	f	ad	s	winter_5	0	0
478	988	30381	32	f	ad	s	winter_4	0	0
479	989	30381	32	f	ad	s	winter_3	0	0
480	990	30381	32	f	ad	s	winter_7	0	0
481	1006	30383	33	f	juv	s	winter_3	0	0
482	1007	30383	33	f	juv	s	winter_2	0	0
483	1008	30383	33	f	juv	s	non.winter_1	1	3
484	1009	30383	33	f	juv	s	non.winter_8	0	0
485	1010	30383	33	f	juv	s	non.winter_4	0	0
486	1011	30383	33	f	juv	s	winter_5	0	0
487	1012	30383	33	f	juv	s	non.winter_3	0	0
488	1013	30383	33	f	juv	s	non.winter_2	1	3
489	1014	30383	33	f	juv	s	non.winter_7	0	0
490	1015	30383	33	f	juv	s	winter_7	0	0
491	1016	30383	33	f	juv	s	non.winter_6	0	0
492	1017	30383	33	f	juv	s	winter_6	0	0
493	1018	30383	33	f	juv	s	winter_4	0	0
494	1019	30383	33	f	juv	s	non.winter_5	0	0
495	1020	30383	33	f	juv	s	winter_1	1	3
496	1021	30384	34	f	juv	s	non.winter_6	0	0
497	1022	30384	34	f	juv	s	winter_6	0	0
498	1023	30384	34	f	juv	s	non.winter_4	0	0
499	1024	30384	34	f	juv	s	non.winter_1	1	3
500	1025	30384	34	f	juv	s	winter_5	0	0
501	1026	30384	34	f	juv	s	non.winter_8	0	0
502	1027	30384	34	f	juv	s	winter_4	0	0
503	1028	30384	34	f	juv	s	non.winter_5	0	0
504	1029	30384	34	f	juv	s	non.winter_2	0	0
505	1030	30384	34	f	juv	s	winter_7	0	0
506	1031	30384	34	f	juv	s	winter_2	0	0
507	1032	30384	34	f	juv	s	non.winter_7	0	0
508	1033	30384	34	f	juv	s	winter_1	1	3
509	1034	30384	34	f	juv	s	winter_3	0	0
510	1035	30384	34	f	juv	s	non.winter_3	0	0
511	1081	30388	35	m	sy	s	winter_7	0	0
512	1082	30388	35	m	sy	s	non.winter_6	0	0
513	1083	30388	35	m	sy	s	non.winter_1	1	3
514	1084	30388	35	m	sy	s	non.winter_4	0	0
515	1085	30388	35	m	sy	s	non.winter_8	0	0
516	1086	30388	35	m	sy	s	winter_2	0	0
517	1087	30388	35	m	sy	s	non.winter_3	0	0
518	1088	30388	35	m	sy	s	non.winter_7	0	0
519	1089	30388	35	m	sy	s	non.winter_2	0	0
520	1090	30388	35	m	sy	s	winter_5	0	0
521	1091	30388	35	m	sy	s	winter_4	0	0
522	1092	30388	35	m	sy	s	winter_6	0	0
523	1093	30388	35	m	sy	s	winter_3	0	0
524	1094	30388	35	m	sy	s	non.winter_5	0	0
525	1095	30388	35	m	sy	s	winter_1	1	3
526	1096	30389	36	f	juv	fm	non.winter_2	0	0
527	1097	30389	36	f	juv	fm	non.winter_6	0	0
528	1098	30389	36	f	juv	fm	non.winter_3	0	0
529	1099	30389	36	f	juv	fm	winter_3	0	0
530	1100	30389	36	f	juv	fm	non.winter_8	0	0
531	1101	30389	36	f	juv	fm	winter_7	0	0
532	1102	30389	36	f	juv	fm	non.winter_4	0	0
533	1103	30389	36	f	juv	fm	winter_5	0	0
534	1104	30389	36	f	juv	fm	winter_2	0	0
535	1105	30389	36	f	juv	fm	winter_6	0	0
536	1106	30389	36	f	juv	fm	non.winter_7	0	0
537	1107	30389	36	f	juv	fm	non.winter_5	0	0
538	1108	30389	36	f	juv	fm	non.winter_1	1	1
539	1109	30389	36	f	juv	fm	winter_1	0	0
540	1110	30389	36	f	juv	fm	winter_4	0	0
541	1111	30390	37	f	juv	fm	winter_5	0	0
542	1112	30390	37	f	juv	fm	non.winter_1	1	1
543	1113	30390	37	f	juv	fm	winter_3	0	0
544	1114	30390	37	f	juv	fm	non.winter_6	0	0
545	1115	30390	37	f	juv	fm	winter_6	0	0
546	1116	30390	37	f	juv	fm	non.winter_4	0	0
547	1117	30390	37	f	juv	fm	non.winter_8	0	0
548	1118	30390	37	f	juv	fm	winter_7	0	0
549	1119	30390	37	f	juv	fm	winter_4	0	0
550	1120	30390	37	f	juv	fm	non.winter_3	0	0
551	1121	30390	37	f	juv	fm	winter_2	0	0
552	1122	30390	37	f	juv	fm	non.winter_5	0	0
553	1123	30390	37	f	juv	fm	non.winter_7	0	0
554	1124	30390	37	f	juv	fm	winter_1	0	0
555	1125	30390	37	f	juv	fm	non.winter_2	0	0
556	1126	30391	38	m	juv	s	non.winter_1	1	3
557	1127	30391	38	m	juv	s	non.winter_7	0	0
558	1128	30391	38	m	juv	s	non.winter_4	0	0
559	1129	30391	38	m	juv	s	winter_3	0	0
560	1130	30391	38	m	juv	s	winter_1	1	3
561	1131	30391	38	m	juv	s	non.winter_3	0	0
562	1132	30391	38	m	juv	s	non.winter_8	0	0
563	1133	30391	38	m	juv	s	non.winter_2	1	3
564	1134	30391	38	m	juv	s	winter_4	0	0
565	1135	30391	38	m	juv	s	winter_2	0	0
566	1136	30391	38	m	juv	s	non.winter_5	0	0
567	1137	30391	38	m	juv	s	winter_7	0	0
568	1138	30391	38	m	juv	s	winter_6	0	0
569	1139	30391	38	m	juv	s	winter_5	0	0
570	1140	30391	38	m	juv	s	non.winter_6	0	0
571	1156	30393	39	f	juv	fm	non.winter_1	1	1
572	1157	30393	39	f	juv	fm	non.winter_4	0	0
573	1158	30393	39	f	juv	fm	winter_2	0	0
574	1159	30393	39	f	juv	fm	non.winter_8	0	0
575	1160	30393	39	f	juv	fm	non.winter_2	0	0
576	1161	30393	39	f	juv	fm	winter_1	0	0
577	1162	30393	39	f	juv	fm	winter_7	0	0
578	1163	30393	39	f	juv	fm	non.winter_7	0	0
579	1164	30393	39	f	juv	fm	non.winter_3	0	0
580	1165	30393	39	f	juv	fm	winter_5	0	0
581	1166	30393	39	f	juv	fm	winter_3	0	0
582	1167	30393	39	f	juv	fm	non.winter_6	0	0
583	1168	30393	39	f	juv	fm	winter_4	0	0
584	1169	30393	39	f	juv	fm	non.winter_5	0	0
585	1170	30393	39	f	juv	fm	winter_6	0	0
586	1171	30394	40	f	juv	fm	non.winter_2	1	1
587	1172	30394	40	f	juv	fm	winter_7	0	0
588	1173	30394	40	f	juv	fm	non.winter_1	1	1
589	1174	30394	40	f	juv	fm	non.winter_4	1	1
590	1175	30394	40	f	juv	fm	winter_5	0	0
591	1176	30394	40	f	juv	fm	winter_2	0	0
592	1177	30394	40	f	juv	fm	non.winter_3	1	1
593	1178	30394	40	f	juv	fm	non.winter_8	0	0
594	1179	30394	40	f	juv	fm	non.winter_5	1	1
595	1180	30394	40	f	juv	fm	non.winter_6	1	1
596	1181	30394	40	f	juv	fm	non.winter_7	0	0
597	1182	30394	40	f	juv	fm	winter_6	0	0
598	1183	30394	40	f	juv	fm	winter_1	0	0
599	1184	30394	40	f	juv	fm	winter_3	0	0
600	1185	30394	40	f	juv	fm	winter_4	0	0
601	1186	30395	41	f	ad	s	non.winter_6	0	0
602	1187	30395	41	f	ad	s	non.winter_4	0	0
603	1188	30395	41	f	ad	s	non.winter_5	0	0
604	1189	30395	41	f	ad	s	winter_5	0	0
605	1190	30395	41	f	ad	s	winter_7	0	0
606	1191	30395	41	f	ad	s	winter_4	0	0
607	1192	30395	41	f	ad	s	winter_1	1	3
608	1193	30395	41	f	ad	s	winter_3	0	0
609	1194	30395	41	f	ad	s	non.winter_1	1	3
610	1195	30395	41	f	ad	s	winter_2	0	0
611	1196	30395	41	f	ad	s	non.winter_7	0	0
612	1197	30395	41	f	ad	s	non.winter_8	0	0
613	1198	30395	41	f	ad	s	non.winter_3	0	0
614	1199	30395	41	f	ad	s	winter_6	0	0
615	1200	30395	41	f	ad	s	non.winter_2	0	0
616	1201	30396	42	m	sy	s	non.winter_6	0	0
617	1202	30396	42	m	sy	s	non.winter_5	0	0
618	1203	30396	42	m	sy	s	non.winter_8	0	0
619	1204	30396	42	m	sy	s	winter_5	0	0
620	1205	30396	42	m	sy	s	winter_2	0	0
621	1206	30396	42	m	sy	s	non.winter_4	0	0
622	1207	30396	42	m	sy	s	winter_3	0	0
623	1208	30396	42	m	sy	s	non.winter_1	1	3
624	1209	30396	42	m	sy	s	non.winter_3	0	0
625	1210	30396	42	m	sy	s	non.winter_7	0	0
626	1211	30396	42	m	sy	s	winter_1	1	3
627	1212	30396	42	m	sy	s	non.winter_2	0	0
628	1213	30396	42	m	sy	s	winter_7	0	0
629	1214	30396	42	m	sy	s	winter_4	0	0
630	1215	30396	42	m	sy	s	winter_6	0	0
631	1216	30397	43	m	juv	s	non.winter_1	1	3
632	1217	30397	43	m	juv	s	non.winter_4	0	0
633	1218	30397	43	m	juv	s	non.winter_8	0	0
634	1219	30397	43	m	juv	s	winter_7	0	0
635	1220	30397	43	m	juv	s	non.winter_3	0	0
636	1221	30397	43	m	juv	s	winter_1	1	3
637	1222	30397	43	m	juv	s	winter_4	0	0
638	1223	30397	43	m	juv	s	non.winter_6	0	0
639	1224	30397	43	m	juv	s	non.winter_7	0	0
640	1225	30397	43	m	juv	s	non.winter_2	0	0
641	1226	30397	43	m	juv	s	winter_2	0	0
642	1227	30397	43	m	juv	s	winter_3	0	0
643	1228	30397	43	m	juv	s	non.winter_5	0	0
644	1229	30397	43	m	juv	s	winter_5	0	0
645	1230	30397	43	m	juv	s	winter_6	0	0
646	1231	30398	44	m	ad	s	winter_2	0	0
647	1232	30398	44	m	ad	s	non.winter_8	0	0
648	1233	30398	44	m	ad	s	non.winter_7	0	0
649	1234	30398	44	m	ad	s	non.winter_3	0	0
650	1235	30398	44	m	ad	s	winter_6	0	0
651	1236	30398	44	m	ad	s	non.winter_1	1	3
652	1237	30398	44	m	ad	s	winter_7	0	0
653	1238	30398	44	m	ad	s	non.winter_2	0	0
654	1239	30398	44	m	ad	s	winter_5	0	0
655	1240	30398	44	m	ad	s	non.winter_6	0	0
656	1241	30398	44	m	ad	s	winter_3	0	0
657	1242	30398	44	m	ad	s	non.winter_5	0	0
658	1243	30398	44	m	ad	s	winter_1	1	3
659	1244	30398	44	m	ad	s	non.winter_4	0	0
660	1245	30398	44	m	ad	s	winter_4	0	0
661	1246	30399	45	m	ad	fm	winter_6	0	0
662	1247	30399	45	m	ad	fm	non.winter_2	0	0
663	1248	30399	45	m	ad	fm	non.winter_7	0	0
664	1249	30399	45	m	ad	fm	winter_3	0	0
665	1250	30399	45	m	ad	fm	non.winter_1	1	1
666	1251	30399	45	m	ad	fm	winter_7	0	0
667	1252	30399	45	m	ad	fm	non.winter_4	0	0
668	1253	30399	45	m	ad	fm	winter_5	0	0
669	1254	30399	45	m	ad	fm	winter_2	0	0
670	1255	30399	45	m	ad	fm	non.winter_6	0	0
671	1256	30399	45	m	ad	fm	winter_1	0	0
672	1257	30399	45	m	ad	fm	non.winter_5	0	0
673	1258	30399	45	m	ad	fm	non.winter_3	0	0
674	1259	30399	45	m	ad	fm	non.winter_8	0	0
675	1260	30399	45	m	ad	fm	winter_4	0	0
676	1261	30400	46	f	juv	fm	winter_6	0	0
677	1262	30400	46	f	juv	fm	winter_3	0	0
678	1263	30400	46	f	juv	fm	winter_5	0	0
679	1264	30400	46	f	juv	fm	winter_7	0	0
680	1265	30400	46	f	juv	fm	non.winter_4	0	0
681	1266	30400	46	f	juv	fm	non.winter_1	1	1
682	1267	30400	46	f	juv	fm	non.winter_6	0	0
683	1268	30400	46	f	juv	fm	winter_4	0	0
684	1269	30400	46	f	juv	fm	non.winter_7	0	0
685	1270	30400	46	f	juv	fm	non.winter_5	0	0
686	1271	30400	46	f	juv	fm	winter_2	0	0
687	1272	30400	46	f	juv	fm	non.winter_3	0	0
688	1273	30400	46	f	juv	fm	winter_1	0	0
689	1274	30400	46	f	juv	fm	non.winter_2	1	1
690	1275	30400	46	f	juv	fm	non.winter_8	0	0
691	1276	32001	47	f	juv	fm	non.winter_4	0	0
692	1277	32001	47	f	juv	fm	winter_1	0	0
693	1278	32001	47	f	juv	fm	winter_5	0	0
694	1279	32001	47	f	juv	fm	non.winter_7	0	0
695	1280	32001	47	f	juv	fm	winter_3	0	0
696	1281	32001	47	f	juv	fm	non.winter_6	0	0
697	1282	32001	47	f	juv	fm	winter_4	0	0
698	1283	32001	47	f	juv	fm	winter_7	0	0
699	1284	32001	47	f	juv	fm	winter_2	0	0
700	1285	32001	47	f	juv	fm	non.winter_8	0	0
701	1286	32001	47	f	juv	fm	non.winter_1	1	1
702	1287	32001	47	f	juv	fm	non.winter_3	0	0
703	1288	32001	47	f	juv	fm	winter_6	0	0
704	1289	32001	47	f	juv	fm	non.winter_5	0	0
705	1290	32001	47	f	juv	fm	non.winter_2	0	0
706	1291	32002	48	f	juv	s	non.winter_6	0	0
707	1292	32002	48	f	juv	s	non.winter_3	0	0
708	1293	32002	48	f	juv	s	winter_2	0	0
709	1294	32002	48	f	juv	s	non.winter_8	0	0
710	1295	32002	48	f	juv	s	non.winter_1	1	3
711	1296	32002	48	f	juv	s	non.winter_2	0	0
712	1297	32002	48	f	juv	s	non.winter_7	0	0
713	1298	32002	48	f	juv	s	winter_1	1	3
714	1299	32002	48	f	juv	s	winter_4	0	0
715	1300	32002	48	f	juv	s	winter_7	0	0
716	1301	32002	48	f	juv	s	winter_3	0	0
717	1302	32002	48	f	juv	s	winter_6	0	0
718	1303	32002	48	f	juv	s	non.winter_5	0	0
719	1304	32002	48	f	juv	s	winter_5	0	0
720	1305	32002	48	f	juv	s	non.winter_4	0	0
721	1321	32004	49	m	ad	s	winter_1	1	3
722	1322	32004	49	m	ad	s	winter_7	0	0
723	1323	32004	49	m	ad	s	non.winter_7	0	0
724	1324	32004	49	m	ad	s	non.winter_3	0	0
725	1325	32004	49	m	ad	s	winter_6	0	0
726	1326	32004	49	m	ad	s	non.winter_6	0	0
727	1327	32004	49	m	ad	s	non.winter_1	1	3
728	1328	32004	49	m	ad	s	winter_4	0	0
729	1329	32004	49	m	ad	s	non.winter_4	0	0
730	1330	32004	49	m	ad	s	non.winter_2	0	0
731	1331	32004	49	m	ad	s	non.winter_8	0	0
732	1332	32004	49	m	ad	s	winter_2	0	0
733	1333	32004	49	m	ad	s	winter_3	0	0
734	1334	32004	49	m	ad	s	winter_5	0	0
735	1335	32004	49	m	ad	s	non.winter_5	0	0
736	1336	32005	50	f	ad	s	non.winter_3	0	0
737	1337	32005	50	f	ad	s	non.winter_1	1	3
738	1338	32005	50	f	ad	s	winter_4	0	0
739	1339	32005	50	f	ad	s	non.winter_2	0	0
740	1340	32005	50	f	ad	s	non.winter_8	0	0
741	1341	32005	50	f	ad	s	winter_2	0	0
742	1342	32005	50	f	ad	s	non.winter_4	0	0
743	1343	32005	50	f	ad	s	non.winter_6	0	0
744	1344	32005	50	f	ad	s	winter_5	0	0
745	1345	32005	50	f	ad	s	winter_1	1	3
746	1346	32005	50	f	ad	s	winter_6	0	0
747	1347	32005	50	f	ad	s	non.winter_5	0	0
748	1348	32005	50	f	ad	s	winter_3	0	0
749	1349	32005	50	f	ad	s	winter_7	0	0
750	1350	32005	50	f	ad	s	non.winter_7	0	0
751	1351	32006	51	m	sy	s	non.winter_2	0	0
752	1352	32006	51	m	sy	s	non.winter_4	0	0
753	1353	32006	51	m	sy	s	winter_3	0	0
754	1354	32006	51	m	sy	s	winter_5	0	0
755	1355	32006	51	m	sy	s	winter_2	0	0
756	1356	32006	51	m	sy	s	winter_7	0	0
757	1357	32006	51	m	sy	s	non.winter_5	0	0
758	1358	32006	51	m	sy	s	non.winter_1	1	3
759	1359	32006	51	m	sy	s	winter_1	1	3
760	1360	32006	51	m	sy	s	non.winter_3	0	0
761	1361	32006	51	m	sy	s	non.winter_7	0	0
762	1362	32006	51	m	sy	s	non.winter_6	0	0
763	1363	32006	51	m	sy	s	winter_4	0	0
764	1364	32006	51	m	sy	s	winter_6	0	0
765	1365	32006	51	m	sy	s	non.winter_8	0	0
766	1366	32007	52	f	sy	s	non.winter_2	0	0
767	1367	32007	52	f	sy	s	non.winter_4	0	0
768	1368	32007	52	f	sy	s	non.winter_6	0	0
769	1369	32007	52	f	sy	s	non.winter_3	0	0
770	1370	32007	52	f	sy	s	winter_7	0	0
771	1371	32007	52	f	sy	s	winter_5	0	0
772	1372	32007	52	f	sy	s	non.winter_5	0	0
773	1373	32007	52	f	sy	s	winter_2	0	0
774	1374	32007	52	f	sy	s	winter_6	0	0
775	1375	32007	52	f	sy	s	non.winter_7	0	0
776	1376	32007	52	f	sy	s	non.winter_8	0	0
777	1377	32007	52	f	sy	s	winter_3	0	0
778	1378	32007	52	f	sy	s	winter_1	1	3
779	1379	32007	52	f	sy	s	non.winter_1	1	3
780	1380	32007	52	f	sy	s	winter_4	0	0
781	1381	32008	53	f	sy	s	non.winter_2	0	0
782	1382	32008	53	f	sy	s	non.winter_6	0	0
783	1383	32008	53	f	sy	s	winter_2	0	0
784	1384	32008	53	f	sy	s	winter_7	0	0
785	1385	32008	53	f	sy	s	winter_5	0	0
786	1386	32008	53	f	sy	s	non.winter_5	0	0
787	1387	32008	53	f	sy	s	winter_3	0	0
788	1388	32008	53	f	sy	s	winter_6	0	0
789	1389	32008	53	f	sy	s	non.winter_4	0	0
790	1390	32008	53	f	sy	s	non.winter_8	0	0
791	1391	32008	53	f	sy	s	winter_4	0	0
792	1392	32008	53	f	sy	s	non.winter_3	0	0
793	1393	32008	53	f	sy	s	non.winter_1	1	3
794	1394	32008	53	f	sy	s	winter_1	1	3
795	1395	32008	53	f	sy	s	non.winter_7	0	0
796	1396	32009	54	m	sy	s	non.winter_2	0	0
797	1397	32009	54	m	sy	s	non.winter_8	0	0
798	1398	32009	54	m	sy	s	non.winter_6	0	0
799	1399	32009	54	m	sy	s	non.winter_1	1	3
800	1400	32009	54	m	sy	s	non.winter_4	0	0
801	1401	32009	54	m	sy	s	winter_3	0	0
802	1402	32009	54	m	sy	s	winter_7	0	0
803	1403	32009	54	m	sy	s	winter_2	0	0
804	1404	32009	54	m	sy	s	non.winter_3	0	0
805	1405	32009	54	m	sy	s	winter_5	0	0
806	1406	32009	54	m	sy	s	winter_1	1	3
807	1407	32009	54	m	sy	s	winter_6	0	0
808	1408	32009	54	m	sy	s	non.winter_7	0	0
809	1409	32009	54	m	sy	s	winter_4	0	0
810	1410	32009	54	m	sy	s	non.winter_5	0	0
811	1426	32011	55	m	ad	s	winter_1	0	0
812	1427	32011	55	m	ad	s	non.winter_6	0	0
813	1428	32011	55	m	ad	s	non.winter_1	0	0
814	1429	32011	55	m	ad	s	winter_3	0	0
815	1430	32011	55	m	ad	s	non.winter_2	1	3
816	1431	32011	55	m	ad	s	winter_2	1	3
817	1432	32011	55	m	ad	s	non.winter_3	1	3
818	1433	32011	55	m	ad	s	non.winter_4	1	3
819	1434	32011	55	m	ad	s	non.winter_5	0	0
820	1435	32011	55	m	ad	s	winter_5	0	0
821	1436	32011	55	m	ad	s	winter_4	1	3
822	1437	32011	55	m	ad	s	non.winter_7	0	0
823	1438	32011	55	m	ad	s	winter_7	0	0
824	1439	32011	55	m	ad	s	winter_6	0	0
825	1440	32011	55	m	ad	s	non.winter_8	0	0
826	1441	32012	56	f	ad	s	non.winter_4	0	0
827	1442	32012	56	f	ad	s	non.winter_2	1	3
828	1443	32012	56	f	ad	s	non.winter_1	0	0
829	1444	32012	56	f	ad	s	winter_3	0	0
830	1445	32012	56	f	ad	s	winter_2	1	3
831	1446	32012	56	f	ad	s	non.winter_3	0	0
832	1447	32012	56	f	ad	s	non.winter_5	0	0
833	1448	32012	56	f	ad	s	winter_5	0	0
834	1449	32012	56	f	ad	s	non.winter_6	0	0
835	1450	32012	56	f	ad	s	winter_4	0	0
836	1451	32012	56	f	ad	s	non.winter_7	0	0
837	1452	32012	56	f	ad	s	non.winter_8	0	0
838	1453	32012	56	f	ad	s	winter_1	0	0
839	1454	32012	56	f	ad	s	winter_7	0	0
840	1455	32012	56	f	ad	s	winter_6	0	0
841	1471	32014	57	m	juv	fm	non.winter_3	1	1
842	1472	32014	57	m	juv	fm	winter_5	0	0
843	1473	32014	57	m	juv	fm	non.winter_6	0	0
844	1474	32014	57	m	juv	fm	non.winter_7	0	0
845	1475	32014	57	m	juv	fm	winter_4	0	0
846	1476	32014	57	m	juv	fm	non.winter_8	0	0
847	1477	32014	57	m	juv	fm	non.winter_1	0	0
848	1478	32014	57	m	juv	fm	winter_7	0	0
849	1479	32014	57	m	juv	fm	winter_3	0	0
850	1480	32014	57	m	juv	fm	winter_1	0	0
851	1481	32014	57	m	juv	fm	non.winter_5	0	0
852	1482	32014	57	m	juv	fm	winter_2	0	0
853	1483	32014	57	m	juv	fm	non.winter_4	0	0
854	1484	32014	57	m	juv	fm	non.winter_2	1	1
855	1485	32014	57	m	juv	fm	winter_6	0	0
856	1486	32015	58	m	juv	fm	non.winter_6	0	0
857	1487	32015	58	m	juv	fm	non.winter_7	0	0
858	1488	32015	58	m	juv	fm	winter_4	0	0
859	1489	32015	58	m	juv	fm	winter_5	0	0
860	1490	32015	58	m	juv	fm	non.winter_5	0	0
861	1491	32015	58	m	juv	fm	non.winter_3	0	0
862	1492	32015	58	m	juv	fm	winter_7	0	0
863	1493	32015	58	m	juv	fm	winter_1	0	0
864	1494	32015	58	m	juv	fm	non.winter_8	0	0
865	1495	32015	58	m	juv	fm	non.winter_1	0	0
866	1496	32015	58	m	juv	fm	non.winter_2	1	1
867	1497	32015	58	m	juv	fm	winter_6	0	0
868	1498	32015	58	m	juv	fm	winter_2	0	0
869	1499	32015	58	m	juv	fm	winter_3	0	0
870	1500	32015	58	m	juv	fm	non.winter_4	0	0
871	1546	32019	59	m	sy	fm	non.winter_6	0	0
872	1547	32019	59	m	sy	fm	winter_2	0	0
873	1548	32019	59	m	sy	fm	non.winter_5	0	0
874	1549	32019	59	m	sy	fm	winter_5	0	0
875	1550	32019	59	m	sy	fm	non.winter_3	1	1
876	1551	32019	59	m	sy	fm	non.winter_8	0	0
877	1552	32019	59	m	sy	fm	winter_1	0	0
878	1553	32019	59	m	sy	fm	non.winter_1	0	0
879	1554	32019	59	m	sy	fm	winter_4	0	0
880	1555	32019	59	m	sy	fm	non.winter_7	0	0
881	1556	32019	59	m	sy	fm	non.winter_2	1	1
882	1557	32019	59	m	sy	fm	non.winter_4	0	0
883	1558	32019	59	m	sy	fm	winter_7	0	0
884	1559	32019	59	m	sy	fm	winter_3	0	0
885	1560	32019	59	m	sy	fm	winter_6	0	0
886	1696	32029	60	m	sy	s	winter_7	0	0
887	1697	32029	60	m	sy	s	non.winter_2	1	3
888	1698	32029	60	m	sy	s	non.winter_3	0	0
889	1699	32029	60	m	sy	s	winter_3	0	0
890	1700	32029	60	m	sy	s	non.winter_1	0	0
891	1701	32029	60	m	sy	s	winter_4	0	0
892	1702	32029	60	m	sy	s	non.winter_4	0	0
893	1703	32029	60	m	sy	s	non.winter_6	0	0
894	1704	32029	60	m	sy	s	winter_1	0	0
895	1705	32029	60	m	sy	s	winter_6	0	0
896	1706	32029	60	m	sy	s	non.winter_8	0	0
897	1707	32029	60	m	sy	s	winter_5	0	0
898	1708	32029	60	m	sy	s	winter_2	1	3
899	1709	32029	60	m	sy	s	non.winter_7	0	0
900	1710	32029	60	m	sy	s	non.winter_5	0	0
901	1711	32030	61	m	ad	s	non.winter_6	1	3
902	1712	32030	61	m	ad	s	winter_5	0	0
903	1713	32030	61	m	ad	s	non.winter_8	0	0
904	1714	32030	61	m	ad	s	winter_7	0	0
905	1715	32030	61	m	ad	s	non.winter_7	0	0
906	1716	32030	61	m	ad	s	winter_3	1	3
907	1717	32030	61	m	ad	s	non.winter_2	1	3
908	1718	32030	61	m	ad	s	winter_2	1	3
909	1719	32030	61	m	ad	s	winter_6	0	0
910	1720	32030	61	m	ad	s	non.winter_4	1	3
911	1721	32030	61	m	ad	s	non.winter_3	1	3
912	1722	32030	61	m	ad	s	non.winter_5	0	0
913	1723	32030	61	m	ad	s	winter_4	0	0
914	1724	32030	61	m	ad	s	winter_1	0	0
915	1725	32030	61	m	ad	s	non.winter_1	0	0
916	1726	32031	62	m	sy	s	winter_4	0	0
917	1727	32031	62	m	sy	s	winter_5	0	0
918	1728	32031	62	m	sy	s	non.winter_1	0	0
919	1729	32031	62	m	sy	s	winter_3	0	0
920	1730	32031	62	m	sy	s	non.winter_8	0	0
921	1731	32031	62	m	sy	s	non.winter_5	0	0
922	1732	32031	62	m	sy	s	winter_2	1	3
923	1733	32031	62	m	sy	s	winter_7	0	0
924	1734	32031	62	m	sy	s	non.winter_2	1	3
925	1735	32031	62	m	sy	s	winter_1	0	0
926	1736	32031	62	m	sy	s	winter_6	0	0
927	1737	32031	62	m	sy	s	non.winter_6	1	3
928	1738	32031	62	m	sy	s	non.winter_7	0	0
929	1739	32031	62	m	sy	s	non.winter_4	0	0
930	1740	32031	62	m	sy	s	non.winter_3	1	3
931	1771	32034	63	m	juv	s	non.winter_8	0	0
932	1772	32034	63	m	juv	s	winter_3	0	0
933	1773	32034	63	m	juv	s	winter_2	1	3
934	1774	32034	63	m	juv	s	winter_5	0	0
935	1775	32034	63	m	juv	s	non.winter_6	0	0
936	1776	32034	63	m	juv	s	winter_7	0	0
937	1777	32034	63	m	juv	s	non.winter_4	0	0
938	1778	32034	63	m	juv	s	non.winter_1	0	0
939	1779	32034	63	m	juv	s	winter_6	0	0
940	1780	32034	63	m	juv	s	non.winter_3	0	0
941	1781	32034	63	m	juv	s	non.winter_7	0	0
942	1782	32034	63	m	juv	s	winter_1	0	0
943	1783	32034	63	m	juv	s	winter_4	0	0
944	1784	32034	63	m	juv	s	non.winter_2	1	3
945	1785	32034	63	m	juv	s	non.winter_5	0	0
946	1831	32038	64	m	sy	s	winter_6	0	0
947	1832	32038	64	m	sy	s	non.winter_6	0	0
948	1833	32038	64	m	sy	s	winter_1	0	0
949	1834	32038	64	m	sy	s	non.winter_3	1	3
950	1835	32038	64	m	sy	s	non.winter_1	0	0
951	1836	32038	64	m	sy	s	winter_3	0	0
952	1837	32038	64	m	sy	s	non.winter_5	0	0
953	1838	32038	64	m	sy	s	non.winter_2	1	3
954	1839	32038	64	m	sy	s	non.winter_8	0	0
955	1840	32038	64	m	sy	s	non.winter_7	0	0
956	1841	32038	64	m	sy	s	winter_7	0	0
957	1842	32038	64	m	sy	s	winter_5	0	0
958	1843	32038	64	m	sy	s	winter_4	0	0
959	1844	32038	64	m	sy	s	non.winter_4	0	0
960	1845	32038	64	m	sy	s	winter_2	1	3
961	1846	32039	65	f	sy	s	non.winter_8	0	0
962	1847	32039	65	f	sy	s	winter_7	0	0
963	1848	32039	65	f	sy	s	winter_6	0	0
964	1849	32039	65	f	sy	s	winter_3	0	0
965	1850	32039	65	f	sy	s	non.winter_4	0	0
966	1851	32039	65	f	sy	s	non.winter_6	0	0
967	1852	32039	65	f	sy	s	non.winter_2	1	3
968	1853	32039	65	f	sy	s	winter_5	0	0
969	1854	32039	65	f	sy	s	non.winter_7	0	0
970	1855	32039	65	f	sy	s	non.winter_5	0	0
971	1856	32039	65	f	sy	s	winter_1	0	0
972	1857	32039	65	f	sy	s	non.winter_1	0	0
973	1858	32039	65	f	sy	s	non.winter_3	0	0
974	1859	32039	65	f	sy	s	winter_2	1	3
975	1860	32039	65	f	sy	s	winter_4	0	0
991	1951	32046	67	m	sy	s	non.winter_3	1	3
992	1952	32046	67	m	sy	s	non.winter_7	0	0
993	1953	32046	67	m	sy	s	winter_2	1	3
994	1954	32046	67	m	sy	s	non.winter_8	0	0
995	1955	32046	67	m	sy	s	winter_7	0	0
996	1956	32046	67	m	sy	s	non.winter_2	1	3
997	1957	32046	67	m	sy	s	winter_1	0	0
998	1958	32046	67	m	sy	s	winter_4	0	0
999	1959	32046	67	m	sy	s	non.winter_4	1	3
1000	1960	32046	67	m	sy	s	winter_3	1	3
1001	1961	32046	67	m	sy	s	non.winter_6	1	3
1002	1962	32046	67	m	sy	s	winter_6	0	0
1003	1963	32046	67	m	sy	s	non.winter_5	0	0
1004	1964	32046	67	m	sy	s	winter_5	0	0
1005	1965	32046	67	m	sy	s	non.winter_1	0	0
1006	1966	32047	68	f	sy	s	winter_2	1	3
1007	1967	32047	68	f	sy	s	winter_1	0	0
1008	1968	32047	68	f	sy	s	non.winter_3	1	3
1009	1969	32047	68	f	sy	s	non.winter_2	1	3
1010	1970	32047	68	f	sy	s	winter_7	0	0
1011	1971	32047	68	f	sy	s	non.winter_6	0	0
1012	1972	32047	68	f	sy	s	non.winter_7	0	0
1013	1973	32047	68	f	sy	s	winter_4	0	0
1014	1974	32047	68	f	sy	s	winter_5	0	0
1015	1975	32047	68	f	sy	s	non.winter_5	1	3
1016	1976	32047	68	f	sy	s	winter_6	0	0
1017	1977	32047	68	f	sy	s	non.winter_4	1	3
1018	1978	32047	68	f	sy	s	winter_3	1	3
1019	1979	32047	68	f	sy	s	non.winter_1	0	0
1020	1980	32047	68	f	sy	s	non.winter_8	0	0
1021	2131	32058	69	f	ad	fm	non.winter_1	0	0
1022	2132	32058	69	f	ad	fm	non.winter_3	1	1
1023	2133	32058	69	f	ad	fm	non.winter_4	0	0
1024	2134	32058	69	f	ad	fm	non.winter_2	1	1
1025	2135	32058	69	f	ad	fm	non.winter_6	0	0
1026	2136	32058	69	f	ad	fm	winter_4	0	0
1027	2137	32058	69	f	ad	fm	non.winter_8	0	0
1028	2138	32058	69	f	ad	fm	non.winter_5	0	0
1029	2139	32058	69	f	ad	fm	winter_5	0	0
1030	2140	32058	69	f	ad	fm	winter_2	0	0
1031	2141	32058	69	f	ad	fm	non.winter_7	0	0
1032	2142	32058	69	f	ad	fm	winter_1	0	0
1033	2143	32058	69	f	ad	fm	winter_6	0	0
1034	2144	32058	69	f	ad	fm	winter_7	0	0
1035	2145	32058	69	f	ad	fm	winter_3	0	0
1036	2146	32059	70	m	juv	fm	non.winter_4	1	1
1037	2147	32059	70	m	juv	fm	non.winter_8	0	0
1038	2148	32059	70	m	juv	fm	non.winter_1	0	0
1039	2149	32059	70	m	juv	fm	winter_4	0	0
1040	2150	32059	70	m	juv	fm	non.winter_7	0	0
1041	2151	32059	70	m	juv	fm	winter_2	0	0
1042	2152	32059	70	m	juv	fm	non.winter_5	1	1
1043	2153	32059	70	m	juv	fm	winter_5	0	0
1044	2154	32059	70	m	juv	fm	winter_7	0	0
1045	2155	32059	70	m	juv	fm	winter_1	0	0
1046	2156	32059	70	m	juv	fm	non.winter_3	0	0
1047	2157	32059	70	m	juv	fm	non.winter_2	1	1
1048	2158	32059	70	m	juv	fm	winter_3	0	0
1049	2159	32059	70	m	juv	fm	non.winter_6	1	1
1050	2160	32059	70	m	juv	fm	winter_6	0	0
1051	2176	32061	71	f	ad	s	winter_4	0	0
1052	2177	32061	71	f	ad	s	winter_7	0	0
1053	2178	32061	71	f	ad	s	non.winter_6	0	0
1054	2179	32061	71	f	ad	s	winter_1	0	0
1055	2180	32061	71	f	ad	s	winter_2	1	3
1056	2181	32061	71	f	ad	s	winter_5	0	0
1057	2182	32061	71	f	ad	s	non.winter_5	0	0
1058	2183	32061	71	f	ad	s	non.winter_2	1	3
1059	2184	32061	71	f	ad	s	non.winter_8	0	0
1060	2185	32061	71	f	ad	s	non.winter_3	0	0
1061	2186	32061	71	f	ad	s	non.winter_4	0	0
1062	2187	32061	71	f	ad	s	winter_3	0	0
1063	2188	32061	71	f	ad	s	non.winter_7	0	0
1064	2189	32061	71	f	ad	s	non.winter_1	0	0
1065	2190	32061	71	f	ad	s	winter_6	0	0
1066	2206	32063	72	m	juv	s	non.winter_3	0	0
1067	2207	32063	72	m	juv	s	non.winter_2	1	3
1068	2208	32063	72	m	juv	s	non.winter_1	0	0
1069	2209	32063	72	m	juv	s	winter_4	0	0
1070	2210	32063	72	m	juv	s	winter_7	0	0
1071	2211	32063	72	m	juv	s	non.winter_8	0	0
1072	2212	32063	72	m	juv	s	winter_2	1	3
1073	2213	32063	72	m	juv	s	winter_6	0	0
1074	2214	32063	72	m	juv	s	non.winter_4	0	0
1075	2215	32063	72	m	juv	s	winter_5	0	0
1076	2216	32063	72	m	juv	s	winter_1	0	0
1077	2217	32063	72	m	juv	s	non.winter_7	0	0
1078	2218	32063	72	m	juv	s	winter_3	0	0
1079	2219	32063	72	m	juv	s	non.winter_6	0	0
1080	2220	32063	72	m	juv	s	non.winter_5	0	0
1081	2251	32066	73	m	ad	s	winter_7	0	0
1082	2252	32066	73	m	ad	s	non.winter_6	0	0
1083	2253	32066	73	m	ad	s	winter_3	0	0
1084	2254	32066	73	m	ad	s	non.winter_3	0	0
1085	2255	32066	73	m	ad	s	winter_4	0	0
1086	2256	32066	73	m	ad	s	non.winter_8	0	0
1087	2257	32066	73	m	ad	s	non.winter_5	0	0
1088	2258	32066	73	m	ad	s	non.winter_1	0	0
1089	2259	32066	73	m	ad	s	non.winter_7	0	0
1090	2260	32066	73	m	ad	s	non.winter_2	1	3
1091	2261	32066	73	m	ad	s	winter_5	0	0
1092	2262	32066	73	m	ad	s	winter_2	1	3
1093	2263	32066	73	m	ad	s	winter_6	0	0
1094	2264	32066	73	m	ad	s	non.winter_4	0	0
1095	2265	32066	73	m	ad	s	winter_1	0	0
1096	2266	32067	74	m	sy	s	non.winter_1	0	0
1097	2267	32067	74	m	sy	s	non.winter_4	0	0
1098	2268	32067	74	m	sy	s	non.winter_5	0	0
1099	2269	32067	74	m	sy	s	winter_7	0	0
1100	2270	32067	74	m	sy	s	non.winter_8	0	0
1101	2271	32067	74	m	sy	s	non.winter_6	1	3
1102	2272	32067	74	m	sy	s	non.winter_3	1	3
1103	2273	32067	74	m	sy	s	non.winter_7	0	0
1104	2274	32067	74	m	sy	s	non.winter_2	1	3
1105	2275	32067	74	m	sy	s	winter_1	0	0
1106	2276	32067	74	m	sy	s	winter_4	0	0
1107	2277	32067	74	m	sy	s	winter_3	1	3
1108	2278	32067	74	m	sy	s	winter_5	0	0
1109	2279	32067	74	m	sy	s	winter_2	1	3
1110	2280	32067	74	m	sy	s	winter_6	0	0
1111	2296	32069	75	f	ad	fm	non.winter_6	0	0
1112	2297	32069	75	f	ad	fm	winter_6	0	0
1113	2298	32069	75	f	ad	fm	non.winter_8	0	0
1114	2299	32069	75	f	ad	fm	winter_5	0	0
1115	2300	32069	75	f	ad	fm	non.winter_3	1	1
1116	2301	32069	75	f	ad	fm	non.winter_2	1	1
1117	2302	32069	75	f	ad	fm	non.winter_7	0	0
1118	2303	32069	75	f	ad	fm	non.winter_1	0	0
1119	2304	32069	75	f	ad	fm	winter_4	0	0
1120	2305	32069	75	f	ad	fm	non.winter_4	0	0
1121	2306	32069	75	f	ad	fm	winter_3	0	0
1122	2307	32069	75	f	ad	fm	winter_2	0	0
1123	2308	32069	75	f	ad	fm	winter_7	0	0
1124	2309	32069	75	f	ad	fm	non.winter_5	0	0
1125	2310	32069	75	f	ad	fm	winter_1	0	0
1126	2311	32070	76	f	juv	s	non.winter_6	0	0
1127	2312	32070	76	f	juv	s	winter_3	0	0
1128	2313	32070	76	f	juv	s	winter_2	1	3
1129	2314	32070	76	f	juv	s	non.winter_8	0	0
1130	2315	32070	76	f	juv	s	non.winter_7	0	0
1131	2316	32070	76	f	juv	s	winter_5	0	0
1132	2317	32070	76	f	juv	s	non.winter_3	1	3
1133	2318	32070	76	f	juv	s	winter_4	0	0
1134	2319	32070	76	f	juv	s	winter_7	0	0
1135	2320	32070	76	f	juv	s	non.winter_1	0	0
1136	2321	32070	76	f	juv	s	winter_6	0	0
1137	2322	32070	76	f	juv	s	non.winter_4	0	0
1138	2323	32070	76	f	juv	s	non.winter_5	0	0
1139	2324	32070	76	f	juv	s	winter_1	0	0
1140	2325	32070	76	f	juv	s	non.winter_2	1	3
1141	2326	32071	77	f	sy	s	winter_5	0	0
1142	2327	32071	77	f	sy	s	non.winter_1	0	0
1143	2328	32071	77	f	sy	s	winter_3	0	0
1144	2329	32071	77	f	sy	s	non.winter_8	0	0
1145	2330	32071	77	f	sy	s	non.winter_4	0	0
1146	2331	32071	77	f	sy	s	non.winter_3	1	3
1147	2332	32071	77	f	sy	s	winter_7	0	0
1148	2333	32071	77	f	sy	s	non.winter_2	1	3
1149	2334	32071	77	f	sy	s	winter_4	0	0
1150	2335	32071	77	f	sy	s	winter_2	1	3
1151	2336	32071	77	f	sy	s	winter_6	0	0
1152	2337	32071	77	f	sy	s	non.winter_6	0	0
1153	2338	32071	77	f	sy	s	non.winter_5	0	0
1154	2339	32071	77	f	sy	s	non.winter_7	0	0
1155	2340	32071	77	f	sy	s	winter_1	0	0
1156	2341	32072	78	f	juv	s	non.winter_3	1	3
1157	2342	32072	78	f	juv	s	winter_7	0	0
1158	2343	32072	78	f	juv	s	non.winter_8	0	0
1159	2344	32072	78	f	juv	s	winter_4	0	0
1160	2345	32072	78	f	juv	s	winter_6	0	0
1161	2346	32072	78	f	juv	s	non.winter_7	0	0
1162	2347	32072	78	f	juv	s	non.winter_2	1	3
1163	2348	32072	78	f	juv	s	non.winter_6	0	0
1164	2349	32072	78	f	juv	s	non.winter_1	0	0
1165	2350	32072	78	f	juv	s	winter_3	0	0
1166	2351	32072	78	f	juv	s	non.winter_5	0	0
1167	2352	32072	78	f	juv	s	winter_1	0	0
1168	2353	32072	78	f	juv	s	winter_2	1	3
1169	2354	32072	78	f	juv	s	non.winter_4	0	0
1170	2355	32072	78	f	juv	s	winter_5	0	0
1171	2371	32074	79	f	ad	s	non.winter_8	0	0
1172	2372	32074	79	f	ad	s	winter_6	0	0
1173	2373	32074	79	f	ad	s	non.winter_1	0	0
1174	2374	32074	79	f	ad	s	non.winter_2	1	3
1175	2375	32074	79	f	ad	s	winter_5	0	0
1176	2376	32074	79	f	ad	s	winter_1	0	0
1177	2377	32074	79	f	ad	s	winter_4	1	3
1178	2378	32074	79	f	ad	s	winter_7	0	0
1179	2379	32074	79	f	ad	s	winter_3	0	0
1180	2380	32074	79	f	ad	s	non.winter_6	0	0
1181	2381	32074	79	f	ad	s	winter_2	1	3
1182	2382	32074	79	f	ad	s	non.winter_3	1	3
1183	2383	32074	79	f	ad	s	non.winter_4	1	3
1184	2384	32074	79	f	ad	s	non.winter_5	0	0
1185	2385	32074	79	f	ad	s	non.winter_7	0	0
1186	2386	32075	80	m	juv	s	winter_2	1	3
1187	2387	32075	80	m	juv	s	non.winter_3	1	3
1188	2388	32075	80	m	juv	s	non.winter_4	0	0
1189	2389	32075	80	m	juv	s	non.winter_8	0	0
1190	2390	32075	80	m	juv	s	non.winter_7	0	0
1191	2391	32075	80	m	juv	s	non.winter_1	0	0
1192	2392	32075	80	m	juv	s	winter_7	0	0
1193	2393	32075	80	m	juv	s	winter_3	0	0
1194	2394	32075	80	m	juv	s	non.winter_6	0	0
1195	2395	32075	80	m	juv	s	winter_6	0	0
1196	2396	32075	80	m	juv	s	winter_1	0	0
1197	2397	32075	80	m	juv	s	non.winter_5	0	0
1198	2398	32075	80	m	juv	s	winter_5	0	0
1199	2399	32075	80	m	juv	s	non.winter_2	1	3
1200	2400	32075	80	m	juv	s	winter_4	0	0
1201	2416	32077	81	f	ad	s	winter_2	1	3
1202	2417	32077	81	f	ad	s	non.winter_3	0	0
1203	2418	32077	81	f	ad	s	non.winter_6	0	0
1204	2419	32077	81	f	ad	s	winter_1	0	0
1205	2420	32077	81	f	ad	s	winter_4	0	0
1206	2421	32077	81	f	ad	s	non.winter_1	0	0
1207	2422	32077	81	f	ad	s	winter_3	0	0
1208	2423	32077	81	f	ad	s	non.winter_7	0	0
1209	2424	32077	81	f	ad	s	non.winter_2	1	3
1210	2425	32077	81	f	ad	s	non.winter_4	0	0
1211	2426	32077	81	f	ad	s	winter_7	0	0
1212	2427	32077	81	f	ad	s	non.winter_5	0	0
1213	2428	32077	81	f	ad	s	non.winter_8	0	0
1214	2429	32077	81	f	ad	s	winter_6	0	0
1215	2430	32077	81	f	ad	s	winter_5	0	0
1216	2461	32080	82	f	ad	fm	non.winter_2	1	1
1217	2462	32080	82	f	ad	fm	non.winter_7	0	0
1218	2463	32080	82	f	ad	fm	non.winter_1	0	0
1219	2464	32080	82	f	ad	fm	winter_7	0	0
1220	2465	32080	82	f	ad	fm	winter_3	0	0
1221	2466	32080	82	f	ad	fm	non.winter_6	0	0
1222	2467	32080	82	f	ad	fm	winter_2	0	0
1223	2468	32080	82	f	ad	fm	non.winter_3	0	0
1224	2469	32080	82	f	ad	fm	non.winter_4	0	0
1225	2470	32080	82	f	ad	fm	winter_6	0	0
1226	2471	32080	82	f	ad	fm	non.winter_8	0	0
1227	2472	32080	82	f	ad	fm	winter_4	0	0
1228	2473	32080	82	f	ad	fm	winter_5	0	0
1229	2474	32080	82	f	ad	fm	winter_1	0	0
1230	2475	32080	82	f	ad	fm	non.winter_5	0	0
1231	2476	32081	83	f	ad	fm	non.winter_3	0	0
1232	2477	32081	83	f	ad	fm	winter_2	0	0
1233	2478	32081	83	f	ad	fm	winter_4	0	0
1234	2479	32081	83	f	ad	fm	non.winter_2	1	1
1235	2480	32081	83	f	ad	fm	non.winter_6	1	1
1236	2481	32081	83	f	ad	fm	non.winter_1	0	0
1237	2482	32081	83	f	ad	fm	non.winter_8	0	0
1238	2483	32081	83	f	ad	fm	winter_7	0	0
1239	2484	32081	83	f	ad	fm	non.winter_5	0	0
1240	2485	32081	83	f	ad	fm	winter_6	0	0
1241	2486	32081	83	f	ad	fm	non.winter_7	0	0
1242	2487	32081	83	f	ad	fm	non.winter_4	0	0
1243	2488	32081	83	f	ad	fm	winter_5	0	0
1244	2489	32081	83	f	ad	fm	winter_1	0	0
1245	2490	32081	83	f	ad	fm	winter_3	0	0
1246	2491	32082	84	m	sy	s	winter_4	0	0
1247	2492	32082	84	m	sy	s	non.winter_7	0	0
1248	2493	32082	84	m	sy	s	winter_5	0	0
1249	2494	32082	84	m	sy	s	winter_7	0	0
1250	2495	32082	84	m	sy	s	non.winter_1	0	0
1251	2496	32082	84	m	sy	s	winter_2	1	3
1252	2497	32082	84	m	sy	s	winter_3	0	0
1253	2498	32082	84	m	sy	s	non.winter_5	0	0
1254	2499	32082	84	m	sy	s	winter_6	0	0
1255	2500	32082	84	m	sy	s	non.winter_3	0	0
1256	2501	32082	84	m	sy	s	non.winter_4	0	0
1257	2502	32082	84	m	sy	s	winter_1	0	0
1258	2503	32082	84	m	sy	s	non.winter_2	1	3
1259	2504	32082	84	m	sy	s	non.winter_8	0	0
1260	2505	32082	84	m	sy	s	non.winter_6	0	0
1261	2506	32083	85	f	ad	fm	non.winter_2	1	1
1262	2507	32083	85	f	ad	fm	non.winter_7	0	0
1263	2508	32083	85	f	ad	fm	non.winter_6	1	1
1264	2509	32083	85	f	ad	fm	winter_7	0	0
1265	2510	32083	85	f	ad	fm	winter_4	0	0
1266	2511	32083	85	f	ad	fm	non.winter_4	1	1
1267	2512	32083	85	f	ad	fm	non.winter_5	1	1
1268	2513	32083	85	f	ad	fm	winter_6	0	0
1269	2514	32083	85	f	ad	fm	winter_2	0	0
1270	2515	32083	85	f	ad	fm	non.winter_3	1	1
1271	2516	32083	85	f	ad	fm	winter_1	0	0
1272	2517	32083	85	f	ad	fm	winter_5	0	0
1273	2518	32083	85	f	ad	fm	non.winter_1	0	0
1274	2519	32083	85	f	ad	fm	non.winter_8	0	0
1275	2520	32083	85	f	ad	fm	winter_3	0	0
1276	2521	32084	86	f	juv	fm	non.winter_7	0	0
1277	2522	32084	86	f	juv	fm	winter_5	0	0
1278	2523	32084	86	f	juv	fm	winter_7	0	0
1279	2524	32084	86	f	juv	fm	winter_1	0	0
1280	2525	32084	86	f	juv	fm	winter_3	0	0
1281	2526	32084	86	f	juv	fm	non.winter_8	0	0
1282	2527	32084	86	f	juv	fm	winter_2	0	0
1283	2528	32084	86	f	juv	fm	winter_4	0	0
1284	2529	32084	86	f	juv	fm	non.winter_4	1	1
1285	2530	32084	86	f	juv	fm	non.winter_2	1	1
1286	2531	32084	86	f	juv	fm	non.winter_6	0	0
1287	2532	32084	86	f	juv	fm	non.winter_3	1	1
1288	2533	32084	86	f	juv	fm	non.winter_5	0	0
1289	2534	32084	86	f	juv	fm	non.winter_1	0	0
1290	2535	32084	86	f	juv	fm	winter_6	0	0
1291	2536	32085	87	f	ad	fm	winter_3	0	0
1292	2537	32085	87	f	ad	fm	winter_1	0	0
1293	2538	32085	87	f	ad	fm	non.winter_2	1	1
1294	2539	32085	87	f	ad	fm	winter_2	0	0
1295	2540	32085	87	f	ad	fm	winter_5	0	0
1296	2541	32085	87	f	ad	fm	winter_7	0	0
1297	2542	32085	87	f	ad	fm	winter_6	0	0
1298	2543	32085	87	f	ad	fm	non.winter_3	1	1
1299	2544	32085	87	f	ad	fm	non.winter_8	0	0
1300	2545	32085	87	f	ad	fm	non.winter_5	0	0
1301	2546	32085	87	f	ad	fm	non.winter_7	0	0
1302	2547	32085	87	f	ad	fm	winter_4	0	0
1303	2548	32085	87	f	ad	fm	non.winter_4	0	0
1304	2549	32085	87	f	ad	fm	non.winter_6	0	0
1305	2550	32085	87	f	ad	fm	non.winter_1	0	0
1306	2566	32087	88	m	juv	s	non.winter_3	1	3
1307	2567	32087	88	m	juv	s	non.winter_2	1	3
1308	2568	32087	88	m	juv	s	non.winter_5	0	0
1309	2569	32087	88	m	juv	s	non.winter_4	0	0
1310	2570	32087	88	m	juv	s	non.winter_7	0	0
1311	2571	32087	88	m	juv	s	non.winter_8	0	0
1312	2572	32087	88	m	juv	s	winter_1	0	0
1313	2573	32087	88	m	juv	s	winter_2	1	3
1314	2574	32087	88	m	juv	s	winter_7	0	0
1315	2575	32087	88	m	juv	s	non.winter_6	0	0
1316	2576	32087	88	m	juv	s	winter_6	0	0
1317	2577	32087	88	m	juv	s	winter_3	0	0
1318	2578	32087	88	m	juv	s	winter_5	0	0
1319	2579	32087	88	m	juv	s	non.winter_1	0	0
1320	2580	32087	88	m	juv	s	winter_4	0	0
1321	2581	32088	89	f	juv	s	winter_7	0	0
1322	2582	32088	89	f	juv	s	winter_5	0	0
1323	2583	32088	89	f	juv	s	non.winter_4	0	0
1324	2584	32088	89	f	juv	s	non.winter_2	1	3
1325	2585	32088	89	f	juv	s	winter_6	0	0
1326	2586	32088	89	f	juv	s	non.winter_8	0	0
1327	2587	32088	89	f	juv	s	winter_2	1	3
1328	2588	32088	89	f	juv	s	non.winter_6	0	0
1329	2589	32088	89	f	juv	s	non.winter_5	0	0
1330	2590	32088	89	f	juv	s	non.winter_7	0	0
1331	2591	32088	89	f	juv	s	winter_1	0	0
1332	2592	32088	89	f	juv	s	non.winter_3	0	0
1333	2593	32088	89	f	juv	s	winter_3	0	0
1334	2594	32088	89	f	juv	s	winter_4	0	0
1335	2595	32088	89	f	juv	s	non.winter_1	0	0
1336	2596	32089	90	m	juv	fm	winter_7	0	0
1337	2597	32089	90	m	juv	fm	winter_2	0	0
1338	2598	32089	90	m	juv	fm	non.winter_3	0	0
1339	2599	32089	90	m	juv	fm	non.winter_2	1	1
1340	2600	32089	90	m	juv	fm	non.winter_7	0	0
1341	2601	32089	90	m	juv	fm	non.winter_8	0	0
1342	2602	32089	90	m	juv	fm	winter_5	0	0
1343	2603	32089	90	m	juv	fm	winter_3	0	0
1344	2604	32089	90	m	juv	fm	non.winter_5	0	0
1345	2605	32089	90	m	juv	fm	winter_1	0	0
1346	2606	32089	90	m	juv	fm	winter_6	0	0
1347	2607	32089	90	m	juv	fm	non.winter_4	0	0
1348	2608	32089	90	m	juv	fm	winter_4	0	0
1349	2609	32089	90	m	juv	fm	non.winter_6	0	0
1350	2610	32089	90	m	juv	fm	non.winter_1	0	0
1351	2626	32091	91	f	juv	s	non.winter_6	0	0
1352	2627	32091	91	f	juv	s	winter_6	0	0
1353	2628	32091	91	f	juv	s	winter_5	0	0
1354	2629	32091	91	f	juv	s	non.winter_4	0	0
1355	2630	32091	91	f	juv	s	non.winter_1	0	0
1356	2631	32091	91	f	juv	s	non.winter_3	1	3
1357	2632	32091	91	f	juv	s	non.winter_8	0	0
1358	2633	32091	91	f	juv	s	non.winter_2	1	3
1359	2634	32091	91	f	juv	s	winter_2	1	3
1360	2635	32091	91	f	juv	s	winter_7	0	0
1361	2636	32091	91	f	juv	s	winter_4	0	0
1362	2637	32091	91	f	juv	s	winter_3	0	0
1363	2638	32091	91	f	juv	s	non.winter_7	0	0
1364	2639	32091	91	f	juv	s	winter_1	0	0
1365	2640	32091	91	f	juv	s	non.winter_5	0	0
1366	2671	32094	92	m	juv	s	non.winter_1	0	0
1367	2672	32094	92	m	juv	s	non.winter_2	1	3
1368	2673	32094	92	m	juv	s	winter_2	1	3
1369	2674	32094	92	m	juv	s	winter_3	0	0
1370	2675	32094	92	m	juv	s	winter_7	0	0
1371	2676	32094	92	m	juv	s	non.winter_7	0	0
1372	2677	32094	92	m	juv	s	non.winter_8	0	0
1373	2678	32094	92	m	juv	s	winter_5	0	0
1374	2679	32094	92	m	juv	s	winter_6	0	0
1375	2680	32094	92	m	juv	s	non.winter_5	0	0
1376	2681	32094	92	m	juv	s	winter_4	0	0
1377	2682	32094	92	m	juv	s	non.winter_6	0	0
1378	2683	32094	92	m	juv	s	non.winter_3	1	3
1379	2684	32094	92	m	juv	s	winter_1	0	0
1380	2685	32094	92	m	juv	s	non.winter_4	0	0
1381	2716	32097	93	m	ad	s	winter_2	1	3
1382	2717	32097	93	m	ad	s	winter_3	0	0
1383	2718	32097	93	m	ad	s	non.winter_2	1	3
1384	2719	32097	93	m	ad	s	non.winter_8	0	0
1385	2720	32097	93	m	ad	s	winter_1	0	0
1386	2721	32097	93	m	ad	s	non.winter_3	0	0
1387	2722	32097	93	m	ad	s	winter_7	0	0
1388	2723	32097	93	m	ad	s	non.winter_7	0	0
1389	2724	32097	93	m	ad	s	winter_6	0	0
1390	2725	32097	93	m	ad	s	non.winter_1	0	0
1391	2726	32097	93	m	ad	s	winter_5	0	0
1392	2727	32097	93	m	ad	s	non.winter_4	0	0
1393	2728	32097	93	m	ad	s	non.winter_5	0	0
1394	2729	32097	93	m	ad	s	non.winter_6	0	0
1395	2730	32097	93	m	ad	s	winter_4	0	0
1396	2731	32098	94	m	ad	fm	non.winter_8	0	0
1397	2732	32098	94	m	ad	fm	winter_3	0	0
1398	2733	32098	94	m	ad	fm	non.winter_2	1	1
1399	2734	32098	94	m	ad	fm	non.winter_7	0	0
1400	2735	32098	94	m	ad	fm	non.winter_3	1	1
1401	2736	32098	94	m	ad	fm	winter_7	0	0
1402	2737	32098	94	m	ad	fm	non.winter_6	1	1
1403	2738	32098	94	m	ad	fm	winter_1	0	0
1404	2739	32098	94	m	ad	fm	winter_4	0	0
1405	2740	32098	94	m	ad	fm	winter_5	0	0
1406	2741	32098	94	m	ad	fm	non.winter_4	0	0
1407	2742	32098	94	m	ad	fm	winter_6	0	0
1408	2743	32098	94	m	ad	fm	winter_2	0	0
1409	2744	32098	94	m	ad	fm	non.winter_1	0	0
1410	2745	32098	94	m	ad	fm	non.winter_5	0	0
1411	2761	32100	95	m	ad	s	non.winter_8	0	0
1412	2762	32100	95	m	ad	s	non.winter_7	0	0
1413	2763	32100	95	m	ad	s	winter_5	0	0
1414	2764	32100	95	m	ad	s	non.winter_6	0	0
1415	2765	32100	95	m	ad	s	non.winter_2	1	3
1416	2766	32100	95	m	ad	s	non.winter_5	0	0
1417	2767	32100	95	m	ad	s	non.winter_1	0	0
1418	2768	32100	95	m	ad	s	non.winter_3	0	0
1419	2769	32100	95	m	ad	s	winter_6	0	0
1420	2770	32100	95	m	ad	s	non.winter_4	0	0
1421	2771	32100	95	m	ad	s	winter_3	0	0
1422	2772	32100	95	m	ad	s	winter_4	0	0
1423	2773	32100	95	m	ad	s	winter_1	0	0
1424	2774	32100	95	m	ad	s	winter_2	1	3
1425	2775	32100	95	m	ad	s	winter_7	0	0
1426	2806	32103	96	m	juv	fm	non.winter_8	0	0
1427	2807	32103	96	m	juv	fm	non.winter_4	0	0
1428	2808	32103	96	m	juv	fm	winter_3	0	0
1429	2809	32103	96	m	juv	fm	winter_7	0	0
1430	2810	32103	96	m	juv	fm	non.winter_2	1	1
1431	2811	32103	96	m	juv	fm	non.winter_7	0	0
1432	2812	32103	96	m	juv	fm	non.winter_3	1	1
1433	2813	32103	96	m	juv	fm	winter_6	0	0
1434	2814	32103	96	m	juv	fm	non.winter_1	0	0
1435	2815	32103	96	m	juv	fm	non.winter_6	0	0
1436	2816	32103	96	m	juv	fm	winter_5	0	0
1437	2817	32103	96	m	juv	fm	winter_1	0	0
1438	2818	32103	96	m	juv	fm	non.winter_5	0	0
1439	2819	32103	96	m	juv	fm	winter_2	0	0
1440	2820	32103	96	m	juv	fm	winter_4	0	0
1441	3886	32175	97	m	juv	s	non.winter_6	0	0
1442	3887	32175	97	m	juv	s	non.winter_4	1	3
1443	3888	32175	97	m	juv	s	non.winter_5	0	0
1444	3889	32175	97	m	juv	s	winter_3	1	3
1445	3890	32175	97	m	juv	s	winter_5	0	0
1446	3891	32175	97	m	juv	s	winter_7	0	0
1447	3892	32175	97	m	juv	s	non.winter_7	0	0
1448	3893	32175	97	m	juv	s	non.winter_3	1	3
1449	3894	32175	97	m	juv	s	winter_2	0	0
1450	3895	32175	97	m	juv	s	winter_1	0	0
1451	3896	32175	97	m	juv	s	non.winter_1	0	0
1452	3897	32175	97	m	juv	s	winter_6	0	0
1453	3898	32175	97	m	juv	s	non.winter_2	0	0
1454	3899	32175	97	m	juv	s	non.winter_8	0	0
1455	3900	32175	97	m	juv	s	winter_4	1	0
1456	2851	32106	98	m	ad	fm	winter_3	0	0
1457	2852	32106	98	m	ad	fm	non.winter_4	1	1
1458	2853	32106	98	m	ad	fm	non.winter_7	0	0
1459	2854	32106	98	m	ad	fm	non.winter_6	0	0
1460	2855	32106	98	m	ad	fm	non.winter_8	0	0
1461	2856	32106	98	m	ad	fm	non.winter_1	0	0
1462	2857	32106	98	m	ad	fm	non.winter_3	1	1
1463	2858	32106	98	m	ad	fm	non.winter_5	0	0
1464	2859	32106	98	m	ad	fm	winter_7	0	0
1465	2860	32106	98	m	ad	fm	winter_6	0	0
1466	2861	32106	98	m	ad	fm	winter_4	0	0
1467	2862	32106	98	m	ad	fm	winter_5	0	0
1468	2863	32106	98	m	ad	fm	winter_1	0	0
1469	2864	32106	98	m	ad	fm	winter_2	0	0
1470	2865	32106	98	m	ad	fm	non.winter_2	0	0
1471	2881	32108	99	m	ad	s	non.winter_8	0	0
1472	2882	32108	99	m	ad	s	winter_6	0	0
1473	2883	32108	99	m	ad	s	winter_5	0	0
1474	2884	32108	99	m	ad	s	non.winter_2	0	0
1475	2885	32108	99	m	ad	s	winter_7	0	0
1476	2886	32108	99	m	ad	s	winter_3	1	3
1477	2887	32108	99	m	ad	s	non.winter_7	0	0
1478	2888	32108	99	m	ad	s	non.winter_1	0	0
1479	2889	32108	99	m	ad	s	non.winter_4	1	3
1480	2890	32108	99	m	ad	s	non.winter_5	0	0
1481	2891	32108	99	m	ad	s	non.winter_6	1	3
1482	2892	32108	99	m	ad	s	winter_2	0	0
1483	2893	32108	99	m	ad	s	non.winter_3	1	3
1484	2894	32108	99	m	ad	s	winter_1	0	0
1485	2895	32108	99	m	ad	s	winter_4	0	0
1486	2911	32110	100	f	ad	fm	winter_7	0	0
1487	2912	32110	100	f	ad	fm	non.winter_2	0	0
1488	2913	32110	100	f	ad	fm	winter_5	0	0
1489	2914	32110	100	f	ad	fm	winter_3	0	0
1490	2915	32110	100	f	ad	fm	winter_6	0	0
1491	2916	32110	100	f	ad	fm	non.winter_8	0	0
1492	2917	32110	100	f	ad	fm	non.winter_1	0	0
1493	2918	32110	100	f	ad	fm	non.winter_4	1	1
1494	2919	32110	100	f	ad	fm	non.winter_6	1	1
1495	2920	32110	100	f	ad	fm	non.winter_7	0	0
1496	2921	32110	100	f	ad	fm	winter_1	0	0
1497	2922	32110	100	f	ad	fm	non.winter_3	1	1
1498	2923	32110	100	f	ad	fm	winter_2	0	0
1499	2924	32110	100	f	ad	fm	non.winter_5	0	0
1500	2925	32110	100	f	ad	fm	winter_4	0	0
1501	2926	32111	101	m	ad	fm	winter_7	0	0
1502	2927	32111	101	m	ad	fm	winter_3	0	0
1503	2928	32111	101	m	ad	fm	non.winter_6	1	1
1504	2929	32111	101	m	ad	fm	non.winter_7	0	0
1505	2930	32111	101	m	ad	fm	non.winter_5	0	0
1506	2931	32111	101	m	ad	fm	non.winter_3	1	1
1507	2932	32111	101	m	ad	fm	non.winter_4	0	0
1508	2933	32111	101	m	ad	fm	winter_5	0	0
1509	2934	32111	101	m	ad	fm	winter_6	0	0
1510	2935	32111	101	m	ad	fm	non.winter_8	0	0
1511	2936	32111	101	m	ad	fm	winter_4	0	0
1512	2937	32111	101	m	ad	fm	non.winter_1	0	0
1513	2938	32111	101	m	ad	fm	non.winter_2	0	0
1514	2939	32111	101	m	ad	fm	winter_1	0	0
1515	2940	32111	101	m	ad	fm	winter_2	0	0
1516	2941	32112	102	f	ad	s	winter_7	0	0
1517	2942	32112	102	f	ad	s	winter_5	0	0
1518	2943	32112	102	f	ad	s	non.winter_6	1	3
1519	2944	32112	102	f	ad	s	non.winter_8	0	0
1520	2945	32112	102	f	ad	s	winter_3	1	3
1521	2946	32112	102	f	ad	s	non.winter_1	0	0
1522	2947	32112	102	f	ad	s	winter_6	0	0
1523	2948	32112	102	f	ad	s	non.winter_7	0	0
1524	2949	32112	102	f	ad	s	winter_1	0	0
1525	2950	32112	102	f	ad	s	non.winter_3	1	3
1526	2951	32112	102	f	ad	s	non.winter_4	1	3
1527	2952	32112	102	f	ad	s	non.winter_2	0	0
1528	2953	32112	102	f	ad	s	winter_4	0	0
1529	2954	32112	102	f	ad	s	non.winter_5	1	3
1530	2955	32112	102	f	ad	s	winter_2	0	0
1531	2971	32114	103	f	sy	fm	winter_4	0	0
1532	2972	32114	103	f	sy	fm	non.winter_2	0	0
1533	2973	32114	103	f	sy	fm	non.winter_1	0	0
1534	2974	32114	103	f	sy	fm	winter_2	0	0
1535	2975	32114	103	f	sy	fm	winter_6	0	0
1536	2976	32114	103	f	sy	fm	winter_7	0	0
1537	2977	32114	103	f	sy	fm	non.winter_8	0	0
1538	2978	32114	103	f	sy	fm	winter_1	0	0
1539	2979	32114	103	f	sy	fm	non.winter_3	1	1
1540	2980	32114	103	f	sy	fm	non.winter_4	1	1
1541	2981	32114	103	f	sy	fm	non.winter_7	0	0
1542	2982	32114	103	f	sy	fm	winter_5	0	0
1543	2983	32114	103	f	sy	fm	non.winter_6	0	0
1544	2984	32114	103	f	sy	fm	winter_3	0	0
1545	2985	32114	103	f	sy	fm	non.winter_5	0	0
1546	3001	32116	104	m	sy	s	non.winter_8	0	0
1547	3002	32116	104	m	sy	s	winter_7	0	0
1548	3003	32116	104	m	sy	s	non.winter_7	0	0
1549	3004	32116	104	m	sy	s	winter_3	1	3
1550	3005	32116	104	m	sy	s	winter_6	0	0
1551	3006	32116	104	m	sy	s	non.winter_1	0	0
1552	3007	32116	104	m	sy	s	winter_5	0	0
1553	3008	32116	104	m	sy	s	non.winter_3	1	3
1554	3009	32116	104	m	sy	s	non.winter_6	1	3
1555	3010	32116	104	m	sy	s	non.winter_5	0	0
1556	3011	32116	104	m	sy	s	winter_2	0	0
1557	3012	32116	104	m	sy	s	winter_4	0	0
1558	3013	32116	104	m	sy	s	non.winter_4	0	0
1559	3014	32116	104	m	sy	s	winter_1	0	0
1560	3015	32116	104	m	sy	s	non.winter_2	0	0
1561	3031	32118	105	m	ad	fm	winter_1	0	0
1562	3032	32118	105	m	ad	fm	non.winter_3	1	1
1563	3033	32118	105	m	ad	fm	non.winter_8	0	0
1564	3034	32118	105	m	ad	fm	winter_3	0	0
1565	3035	32118	105	m	ad	fm	winter_5	0	0
1566	3036	32118	105	m	ad	fm	non.winter_2	0	0
1567	3037	32118	105	m	ad	fm	non.winter_1	0	0
1568	3038	32118	105	m	ad	fm	non.winter_7	0	0
1569	3039	32118	105	m	ad	fm	winter_7	0	0
1570	3040	32118	105	m	ad	fm	non.winter_5	0	0
1571	3041	32118	105	m	ad	fm	non.winter_4	1	1
1572	3042	32118	105	m	ad	fm	non.winter_6	0	0
1573	3043	32118	105	m	ad	fm	winter_6	0	0
1574	3044	32118	105	m	ad	fm	winter_2	0	0
1575	3045	32118	105	m	ad	fm	winter_4	0	0
1576	3046	32119	106	f	ad	s	non.winter_8	0	0
1577	3047	32119	106	f	ad	s	non.winter_4	0	0
1578	3048	32119	106	f	ad	s	winter_7	0	0
1579	3049	32119	106	f	ad	s	winter_5	0	0
1580	3050	32119	106	f	ad	s	non.winter_2	0	0
1581	3051	32119	106	f	ad	s	winter_3	1	3
1582	3052	32119	106	f	ad	s	non.winter_7	0	0
1583	3053	32119	106	f	ad	s	winter_6	0	0
1584	3054	32119	106	f	ad	s	non.winter_1	0	0
1585	3055	32119	106	f	ad	s	winter_2	0	0
1586	3056	32119	106	f	ad	s	non.winter_6	1	3
1587	3057	32119	106	f	ad	s	non.winter_3	1	3
1588	3058	32119	106	f	ad	s	non.winter_5	0	0
1589	3059	32119	106	f	ad	s	winter_4	0	0
1590	3060	32119	106	f	ad	s	winter_1	0	0
1591	3061	32120	107	m	ad	s	non.winter_1	0	0
1592	3062	32120	107	m	ad	s	winter_3	1	3
1593	3063	32120	107	m	ad	s	non.winter_5	0	0
1594	3064	32120	107	m	ad	s	winter_2	0	0
1595	3065	32120	107	m	ad	s	non.winter_8	0	0
1596	3066	32120	107	m	ad	s	non.winter_4	1	3
1597	3067	32120	107	m	ad	s	non.winter_7	0	0
1598	3068	32120	107	m	ad	s	winter_5	0	0
1599	3069	32120	107	m	ad	s	non.winter_6	1	3
1600	3070	32120	107	m	ad	s	winter_4	0	0
1601	3071	32120	107	m	ad	s	winter_7	0	0
1602	3072	32120	107	m	ad	s	winter_6	0	0
1603	3073	32120	107	m	ad	s	winter_1	0	0
1604	3074	32120	107	m	ad	s	non.winter_3	1	3
1605	3075	32120	107	m	ad	s	non.winter_2	0	0
1606	3091	32122	108	m	ad	s	non.winter_6	1	3
1607	3092	32122	108	m	ad	s	non.winter_8	0	0
1608	3093	32122	108	m	ad	s	non.winter_2	0	0
1609	3094	32122	108	m	ad	s	winter_6	0	0
1610	3095	32122	108	m	ad	s	winter_2	0	0
1611	3096	32122	108	m	ad	s	non.winter_3	1	3
1612	3097	32122	108	m	ad	s	non.winter_7	0	0
1613	3098	32122	108	m	ad	s	winter_3	1	3
1614	3099	32122	108	m	ad	s	winter_5	0	0
1615	3100	32122	108	m	ad	s	winter_7	0	0
1616	3101	32122	108	m	ad	s	non.winter_1	0	0
1617	3102	32122	108	m	ad	s	non.winter_4	0	0
1618	3103	32122	108	m	ad	s	non.winter_5	0	0
1619	3104	32122	108	m	ad	s	winter_1	0	0
1620	3105	32122	108	m	ad	s	winter_4	0	0
1621	3121	32124	109	m	sy	s	non.winter_8	0	0
1622	3122	32124	109	m	sy	s	non.winter_6	0	0
1623	3123	32124	109	m	sy	s	winter_6	0	0
1624	3124	32124	109	m	sy	s	non.winter_2	0	0
1625	3125	32124	109	m	sy	s	non.winter_3	1	3
1626	3126	32124	109	m	sy	s	winter_5	0	0
1627	3127	32124	109	m	sy	s	non.winter_4	1	3
1628	3128	32124	109	m	sy	s	non.winter_1	0	0
1629	3129	32124	109	m	sy	s	winter_7	0	0
1630	3130	32124	109	m	sy	s	winter_3	1	3
1631	3131	32124	109	m	sy	s	winter_2	0	0
1632	3132	32124	109	m	sy	s	winter_4	0	0
1633	3133	32124	109	m	sy	s	non.winter_7	0	0
1634	3134	32124	109	m	sy	s	winter_1	0	0
1635	3135	32124	109	m	sy	s	non.winter_5	0	0
1636	3166	32127	110	f	juv	fm	non.winter_2	0	0
1637	3167	32127	110	f	juv	fm	winter_3	0	0
1638	3168	32127	110	f	juv	fm	winter_6	0	0
1639	3169	32127	110	f	juv	fm	non.winter_7	0	0
1640	3170	32127	110	f	juv	fm	winter_7	0	0
1641	3171	32127	110	f	juv	fm	non.winter_3	1	1
1642	3172	32127	110	f	juv	fm	non.winter_6	0	0
1643	3173	32127	110	f	juv	fm	non.winter_5	0	0
1644	3174	32127	110	f	juv	fm	winter_4	0	0
1645	3175	32127	110	f	juv	fm	non.winter_8	0	0
1646	3176	32127	110	f	juv	fm	non.winter_4	0	0
1647	3177	32127	110	f	juv	fm	winter_5	0	0
1648	3178	32127	110	f	juv	fm	winter_1	0	0
1649	3179	32127	110	f	juv	fm	non.winter_1	0	0
1650	3180	32127	110	f	juv	fm	winter_2	0	0
1651	3196	32129	111	m	ad	s	non.winter_2	0	0
1652	3197	32129	111	m	ad	s	winter_7	0	0
1653	3198	32129	111	m	ad	s	winter_6	0	0
1654	3199	32129	111	m	ad	s	non.winter_7	0	0
1655	3200	32129	111	m	ad	s	non.winter_8	0	0
1656	3201	32129	111	m	ad	s	winter_5	0	0
1657	3202	32129	111	m	ad	s	winter_3	1	3
1658	3203	32129	111	m	ad	s	non.winter_6	0	0
1659	3204	32129	111	m	ad	s	non.winter_1	0	0
1660	3205	32129	111	m	ad	s	non.winter_4	1	3
1661	3206	32129	111	m	ad	s	winter_1	0	0
1662	3207	32129	111	m	ad	s	winter_2	0	0
1663	3208	32129	111	m	ad	s	non.winter_3	1	3
1664	3209	32129	111	m	ad	s	non.winter_5	0	0
1665	3210	32129	111	m	ad	s	winter_4	0	0
1666	3181	32128	112	m	ad	fm	non.winter_7	0	0
1667	3182	32128	112	m	ad	fm	winter_3	0	0
1668	3183	32128	112	m	ad	fm	winter_5	0	0
1669	3184	32128	112	m	ad	fm	non.winter_8	0	0
1670	3185	32128	112	m	ad	fm	non.winter_1	0	0
1671	3186	32128	112	m	ad	fm	non.winter_6	0	0
1672	3187	32128	112	m	ad	fm	winter_7	0	0
1673	3188	32128	112	m	ad	fm	non.winter_2	0	0
1674	3189	32128	112	m	ad	fm	winter_2	0	0
1675	3190	32128	112	m	ad	fm	non.winter_3	1	1
1676	3191	32128	112	m	ad	fm	winter_6	0	0
1677	3192	32128	112	m	ad	fm	non.winter_4	1	1
1678	3193	32128	112	m	ad	fm	winter_1	0	0
1679	3194	32128	112	m	ad	fm	winter_4	0	0
1680	3195	32128	112	m	ad	fm	non.winter_5	0	0
1681	3226	32131	113	f	ad	fm	non.winter_2	0	0
1682	3227	32131	113	f	ad	fm	non.winter_8	0	0
1683	3228	32131	113	f	ad	fm	non.winter_3	1	1
1684	3229	32131	113	f	ad	fm	winter_7	0	0
1685	3230	32131	113	f	ad	fm	non.winter_6	0	0
1686	3231	32131	113	f	ad	fm	winter_6	0	0
1687	3232	32131	113	f	ad	fm	winter_4	0	0
1688	3233	32131	113	f	ad	fm	winter_3	0	0
1689	3234	32131	113	f	ad	fm	non.winter_4	1	1
1690	3235	32131	113	f	ad	fm	winter_1	0	0
1691	3236	32131	113	f	ad	fm	winter_5	0	0
1692	3237	32131	113	f	ad	fm	non.winter_7	0	0
1693	3238	32131	113	f	ad	fm	non.winter_1	0	0
1694	3239	32131	113	f	ad	fm	non.winter_5	0	0
1695	3240	32131	113	f	ad	fm	winter_2	0	0
1696	3241	32132	114	m	sy	s	winter_3	1	3
1697	3242	32132	114	m	sy	s	winter_1	0	0
1698	3243	32132	114	m	sy	s	winter_5	0	0
1699	3244	32132	114	m	sy	s	non.winter_2	0	0
1700	3245	32132	114	m	sy	s	non.winter_1	0	0
1701	3246	32132	114	m	sy	s	winter_7	0	0
1702	3247	32132	114	m	sy	s	winter_2	0	0
1703	3248	32132	114	m	sy	s	non.winter_6	0	0
1704	3249	32132	114	m	sy	s	winter_6	0	0
1705	3250	32132	114	m	sy	s	non.winter_7	0	0
1706	3251	32132	114	m	sy	s	non.winter_8	0	0
1707	3252	32132	114	m	sy	s	non.winter_3	1	3
1708	3253	32132	114	m	sy	s	non.winter_4	1	3
1709	3254	32132	114	m	sy	s	non.winter_5	1	3
1710	3255	32132	114	m	sy	s	winter_4	1	3
1711	3256	32133	115	f	ad	fm	non.winter_7	0	0
1712	3257	32133	115	f	ad	fm	winter_5	0	0
1713	3258	32133	115	f	ad	fm	winter_6	0	0
1714	3259	32133	115	f	ad	fm	winter_7	0	0
1715	3260	32133	115	f	ad	fm	winter_2	0	0
1716	3261	32133	115	f	ad	fm	winter_4	0	0
1717	3262	32133	115	f	ad	fm	non.winter_6	0	0
1718	3263	32133	115	f	ad	fm	non.winter_5	0	0
1719	3264	32133	115	f	ad	fm	non.winter_2	0	0
1720	3265	32133	115	f	ad	fm	non.winter_8	0	0
1721	3266	32133	115	f	ad	fm	non.winter_4	1	1
1722	3267	32133	115	f	ad	fm	winter_3	0	0
1723	3268	32133	115	f	ad	fm	non.winter_3	1	1
1724	3269	32133	115	f	ad	fm	winter_1	0	0
1725	3270	32133	115	f	ad	fm	non.winter_1	0	0
1726	3286	32135	116	m	juv	s	winter_7	0	0
1727	3287	32135	116	m	juv	s	non.winter_4	1	3
1728	3288	32135	116	m	juv	s	winter_5	0	0
1729	3289	32135	116	m	juv	s	winter_6	0	0
1730	3290	32135	116	m	juv	s	winter_4	0	0
1731	3291	32135	116	m	juv	s	winter_3	1	3
1732	3292	32135	116	m	juv	s	non.winter_6	0	0
1733	3293	32135	116	m	juv	s	non.winter_5	1	3
1734	3294	32135	116	m	juv	s	non.winter_3	1	3
1735	3295	32135	116	m	juv	s	non.winter_8	0	0
1736	3296	32135	116	m	juv	s	winter_2	0	0
1737	3297	32135	116	m	juv	s	non.winter_1	0	0
1738	3298	32135	116	m	juv	s	winter_1	0	0
1739	3299	32135	116	m	juv	s	non.winter_2	0	0
1740	3300	32135	116	m	juv	s	non.winter_7	0	0
1741	3301	32136	117	m	ad	s	winter_7	0	0
1742	3302	32136	117	m	ad	s	winter_4	0	0
1743	3303	32136	117	m	ad	s	winter_5	0	0
1744	3304	32136	117	m	ad	s	winter_6	0	0
1745	3305	32136	117	m	ad	s	non.winter_2	0	0
1746	3306	32136	117	m	ad	s	winter_1	0	0
1747	3307	32136	117	m	ad	s	non.winter_6	0	0
1748	3308	32136	117	m	ad	s	non.winter_7	0	0
1749	3309	32136	117	m	ad	s	non.winter_4	1	3
1750	3310	32136	117	m	ad	s	winter_2	0	0
1751	3311	32136	117	m	ad	s	non.winter_1	0	0
1752	3312	32136	117	m	ad	s	non.winter_8	0	0
1753	3313	32136	117	m	ad	s	non.winter_3	1	3
1754	3314	32136	117	m	ad	s	non.winter_5	0	0
1755	3315	32136	117	m	ad	s	winter_3	1	3
1756	3316	32137	118	m	ad	s	winter_6	0	0
1757	3317	32137	118	m	ad	s	non.winter_7	0	0
1758	3318	32137	118	m	ad	s	non.winter_3	1	3
1759	3319	32137	118	m	ad	s	winter_7	0	0
1760	3320	32137	118	m	ad	s	winter_4	0	0
1761	3321	32137	118	m	ad	s	non.winter_5	0	0
1762	3322	32137	118	m	ad	s	non.winter_1	0	0
1763	3323	32137	118	m	ad	s	non.winter_2	0	0
1764	3324	32137	118	m	ad	s	winter_1	0	0
1765	3325	32137	118	m	ad	s	winter_5	0	0
1766	3326	32137	118	m	ad	s	non.winter_4	1	3
1767	3327	32137	118	m	ad	s	non.winter_8	0	0
1768	3328	32137	118	m	ad	s	winter_3	1	3
1769	3329	32137	118	m	ad	s	non.winter_6	0	0
1770	3330	32137	118	m	ad	s	winter_2	0	0
1771	3331	32138	119	m	ad	s	winter_1	0	0
1772	3332	32138	119	m	ad	s	non.winter_7	0	0
1773	3333	32138	119	m	ad	s	non.winter_8	0	0
1774	3334	32138	119	m	ad	s	non.winter_2	0	0
1775	3335	32138	119	m	ad	s	winter_7	0	0
1776	3336	32138	119	m	ad	s	non.winter_4	1	3
1777	3337	32138	119	m	ad	s	winter_3	1	3
1778	3338	32138	119	m	ad	s	non.winter_5	0	0
1779	3339	32138	119	m	ad	s	winter_5	0	0
1780	3340	32138	119	m	ad	s	non.winter_6	0	0
1781	3341	32138	119	m	ad	s	winter_6	0	0
1782	3342	32138	119	m	ad	s	winter_4	0	0
1783	3343	32138	119	m	ad	s	non.winter_1	0	0
1784	3344	32138	119	m	ad	s	non.winter_3	1	3
1785	3345	32138	119	m	ad	s	winter_2	0	0
1786	3346	32139	120	m	ad	s	non.winter_7	0	0
1787	3347	32139	120	m	ad	s	winter_6	0	0
1788	3348	32139	120	m	ad	s	winter_5	1	3
1789	3349	32139	120	m	ad	s	non.winter_4	0	0
1790	3350	32139	120	m	ad	s	non.winter_5	1	3
1791	3351	32139	120	m	ad	s	non.winter_8	0	0
1792	3352	32139	120	m	ad	s	winter_7	0	0
1793	3353	32139	120	m	ad	s	non.winter_6	0	0
1794	3354	32139	120	m	ad	s	non.winter_3	1	3
1795	3355	32139	120	m	ad	s	non.winter_2	0	0
1796	3356	32139	120	m	ad	s	winter_2	0	0
1797	3357	32139	120	m	ad	s	non.winter_1	0	0
1798	3358	32139	120	m	ad	s	winter_3	0	0
1799	3359	32139	120	m	ad	s	winter_4	0	0
1800	3360	32139	120	m	ad	s	winter_1	0	0
1801	3376	32141	121	f	juv	s	non.winter_4	0	0
1802	3377	32141	121	f	juv	s	non.winter_3	1	3
1803	3378	32141	121	f	juv	s	winter_7	0	0
1804	3379	32141	121	f	juv	s	non.winter_1	0	0
1805	3380	32141	121	f	juv	s	non.winter_5	0	0
1806	3381	32141	121	f	juv	s	winter_6	0	0
1807	3382	32141	121	f	juv	s	winter_2	0	0
1808	3383	32141	121	f	juv	s	non.winter_6	0	0
1809	3384	32141	121	f	juv	s	winter_4	0	0
1810	3385	32141	121	f	juv	s	non.winter_2	0	0
1811	3386	32141	121	f	juv	s	winter_5	0	0
1812	3387	32141	121	f	juv	s	non.winter_7	0	0
1813	3388	32141	121	f	juv	s	winter_1	0	0
1814	3389	32141	121	f	juv	s	non.winter_8	0	0
1815	3390	32141	121	f	juv	s	winter_3	1	3
1816	3391	32142	122	m	sy	s	non.winter_1	0	0
1817	3392	32142	122	m	sy	s	non.winter_4	0	0
1818	3393	32142	122	m	sy	s	winter_6	0	0
1819	3394	32142	122	m	sy	s	winter_4	0	0
1820	3395	32142	122	m	sy	s	winter_5	1	3
1821	3396	32142	122	m	sy	s	non.winter_6	0	0
1822	3397	32142	122	m	sy	s	non.winter_3	1	3
1823	3398	32142	122	m	sy	s	non.winter_8	0	0
1824	3399	32142	122	m	sy	s	non.winter_2	0	0
1825	3400	32142	122	m	sy	s	winter_2	0	0
1826	3401	32142	122	m	sy	s	winter_1	0	0
1827	3402	32142	122	m	sy	s	non.winter_5	1	3
1828	3403	32142	122	m	sy	s	winter_3	0	0
1829	3404	32142	122	m	sy	s	non.winter_7	0	0
1830	3405	32142	122	m	sy	s	winter_7	0	0
1831	3406	32143	123	m	juv	s	non.winter_4	1	3
1832	3407	32143	123	m	juv	s	winter_6	0	0
1833	3408	32143	123	m	juv	s	non.winter_8	0	0
1834	3409	32143	123	m	juv	s	winter_7	0	0
1835	3410	32143	123	m	juv	s	non.winter_3	1	3
1836	3411	32143	123	m	juv	s	non.winter_5	0	0
1837	3412	32143	123	m	juv	s	winter_3	1	3
1838	3413	32143	123	m	juv	s	non.winter_7	0	0
1839	3414	32143	123	m	juv	s	winter_1	0	0
1840	3415	32143	123	m	juv	s	winter_5	0	0
1841	3416	32143	123	m	juv	s	non.winter_1	0	0
1842	3417	32143	123	m	juv	s	non.winter_6	0	0
1843	3418	32143	123	m	juv	s	winter_4	0	0
1844	3419	32143	123	m	juv	s	non.winter_2	0	0
1845	3420	32143	123	m	juv	s	winter_2	0	0
1846	3451	32146	124	f	ad	fm	non.winter_7	0	0
1847	3452	32146	124	f	ad	fm	non.winter_3	1	1
1848	3453	32146	124	f	ad	fm	winter_3	0	0
1849	3454	32146	124	f	ad	fm	winter_7	0	0
1850	3455	32146	124	f	ad	fm	non.winter_1	0	0
1851	3456	32146	124	f	ad	fm	non.winter_4	1	1
1852	3457	32146	124	f	ad	fm	winter_6	0	0
1853	3458	32146	124	f	ad	fm	non.winter_5	0	0
1854	3459	32146	124	f	ad	fm	winter_2	0	0
1855	3460	32146	124	f	ad	fm	non.winter_8	0	0
1856	3461	32146	124	f	ad	fm	winter_4	0	0
1857	3462	32146	124	f	ad	fm	non.winter_6	0	0
1858	3463	32146	124	f	ad	fm	winter_5	0	0
1859	3464	32146	124	f	ad	fm	winter_1	0	0
1860	3465	32146	124	f	ad	fm	non.winter_2	0	0
1861	3466	32147	125	f	juv	fm	non.winter_1	0	0
1862	3467	32147	125	f	juv	fm	non.winter_4	0	0
1863	3468	32147	125	f	juv	fm	winter_7	0	0
1864	3469	32147	125	f	juv	fm	winter_2	0	0
1865	3470	32147	125	f	juv	fm	non.winter_7	0	0
1866	3471	32147	125	f	juv	fm	winter_6	0	0
1867	3472	32147	125	f	juv	fm	winter_5	0	0
1868	3473	32147	125	f	juv	fm	non.winter_6	0	0
1869	3474	32147	125	f	juv	fm	winter_3	0	0
1870	3475	32147	125	f	juv	fm	non.winter_2	0	0
1871	3476	32147	125	f	juv	fm	winter_4	0	0
1872	3477	32147	125	f	juv	fm	winter_1	0	0
1873	3478	32147	125	f	juv	fm	non.winter_5	0	0
1874	3479	32147	125	f	juv	fm	non.winter_8	0	0
1875	3480	32147	125	f	juv	fm	non.winter_3	1	1
1876	3526	32151	126	f	sy	s	winter_3	1	3
1877	3527	32151	126	f	sy	s	non.winter_3	1	3
1878	3528	32151	126	f	sy	s	non.winter_1	0	0
1879	3529	32151	126	f	sy	s	non.winter_7	0	0
1880	3530	32151	126	f	sy	s	non.winter_2	0	0
1881	3531	32151	126	f	sy	s	non.winter_4	1	3
1882	3532	32151	126	f	sy	s	winter_7	0	0
1883	3533	32151	126	f	sy	s	non.winter_6	1	3
1884	3534	32151	126	f	sy	s	winter_5	0	0
1885	3535	32151	126	f	sy	s	winter_2	0	0
1886	3536	32151	126	f	sy	s	winter_6	1	3
1887	3537	32151	126	f	sy	s	winter_4	1	3
1888	3538	32151	126	f	sy	s	winter_1	0	0
1889	3539	32151	126	f	sy	s	non.winter_5	1	3
1890	3540	32151	126	f	sy	s	non.winter_8	0	0
1891	3541	32152	127	f	sy	s	non.winter_7	0	0
1892	3542	32152	127	f	sy	s	non.winter_1	0	0
1893	3543	32152	127	f	sy	s	non.winter_6	0	0
1894	3544	32152	127	f	sy	s	winter_3	1	3
1895	3545	32152	127	f	sy	s	winter_1	0	0
1896	3546	32152	127	f	sy	s	non.winter_4	1	3
1897	3547	32152	127	f	sy	s	non.winter_3	1	3
1898	3548	32152	127	f	sy	s	winter_5	1	3
1899	3549	32152	127	f	sy	s	winter_7	0	0
1900	3550	32152	127	f	sy	s	non.winter_5	1	3
1901	3551	32152	127	f	sy	s	non.winter_2	0	0
1902	3552	32152	127	f	sy	s	non.winter_8	0	0
1903	3553	32152	127	f	sy	s	winter_2	0	0
1904	3554	32152	127	f	sy	s	winter_4	1	3
1905	3555	32152	127	f	sy	s	winter_6	1	3
1906	3556	32153	128	f	ad	s	non.winter_7	0	0
1907	3557	32153	128	f	ad	s	winter_4	0	0
1908	3558	32153	128	f	ad	s	non.winter_8	0	0
1909	3559	32153	128	f	ad	s	winter_7	0	0
1910	3560	32153	128	f	ad	s	winter_6	0	0
1911	3561	32153	128	f	ad	s	winter_3	1	3
1912	3562	32153	128	f	ad	s	non.winter_3	1	3
1913	3563	32153	128	f	ad	s	winter_1	0	0
1914	3564	32153	128	f	ad	s	winter_5	0	0
1915	3565	32153	128	f	ad	s	winter_2	0	0
1916	3566	32153	128	f	ad	s	non.winter_2	0	0
1917	3567	32153	128	f	ad	s	non.winter_6	0	0
1918	3568	32153	128	f	ad	s	non.winter_4	0	0
1919	3569	32153	128	f	ad	s	non.winter_1	0	0
1920	3570	32153	128	f	ad	s	non.winter_5	0	0
1921	3571	32154	129	f	ad	fm	non.winter_7	0	0
1922	3572	32154	129	f	ad	fm	non.winter_3	1	1
1923	3573	32154	129	f	ad	fm	winter_7	0	0
1924	3574	32154	129	f	ad	fm	winter_5	0	0
1925	3575	32154	129	f	ad	fm	non.winter_4	0	0
1926	3576	32154	129	f	ad	fm	non.winter_1	0	0
1927	3577	32154	129	f	ad	fm	winter_4	0	0
1928	3578	32154	129	f	ad	fm	winter_1	0	0
1929	3579	32154	129	f	ad	fm	winter_2	0	0
1930	3580	32154	129	f	ad	fm	non.winter_6	0	0
1931	3581	32154	129	f	ad	fm	winter_3	0	0
1932	3582	32154	129	f	ad	fm	non.winter_2	0	0
1933	3583	32154	129	f	ad	fm	non.winter_5	0	0
1934	3584	32154	129	f	ad	fm	non.winter_8	0	0
1935	3585	32154	129	f	ad	fm	winter_6	0	0
1936	3586	32155	130	f	ad	fm	non.winter_3	1	1
1937	3587	32155	130	f	ad	fm	non.winter_8	0	0
1938	3588	32155	130	f	ad	fm	non.winter_7	0	0
1939	3589	32155	130	f	ad	fm	winter_1	0	0
1940	3590	32155	130	f	ad	fm	non.winter_1	0	0
1941	3591	32155	130	f	ad	fm	winter_4	0	0
1942	3592	32155	130	f	ad	fm	winter_2	0	0
1943	3593	32155	130	f	ad	fm	non.winter_6	0	0
1944	3594	32155	130	f	ad	fm	non.winter_2	0	0
1945	3595	32155	130	f	ad	fm	winter_3	0	0
1946	3596	32155	130	f	ad	fm	winter_5	0	0
1947	3597	32155	130	f	ad	fm	non.winter_5	0	0
1948	3598	32155	130	f	ad	fm	winter_6	0	0
1949	3599	32155	130	f	ad	fm	non.winter_4	0	0
1950	3600	32155	130	f	ad	fm	winter_7	0	0
1951	3601	32156	131	f	juv	fm	winter_1	0	0
1952	3602	32156	131	f	juv	fm	non.winter_3	1	1
1953	3603	32156	131	f	juv	fm	non.winter_6	0	0
1954	3604	32156	131	f	juv	fm	winter_4	0	0
1955	3605	32156	131	f	juv	fm	non.winter_7	0	0
1956	3606	32156	131	f	juv	fm	winter_2	0	0
1957	3607	32156	131	f	juv	fm	winter_6	0	0
1958	3608	32156	131	f	juv	fm	non.winter_4	0	0
1959	3609	32156	131	f	juv	fm	winter_5	0	0
1960	3610	32156	131	f	juv	fm	winter_7	0	0
1961	3611	32156	131	f	juv	fm	non.winter_8	0	0
1962	3612	32156	131	f	juv	fm	non.winter_1	0	0
1963	3613	32156	131	f	juv	fm	winter_3	0	0
1964	3614	32156	131	f	juv	fm	non.winter_2	0	0
1965	3615	32156	131	f	juv	fm	non.winter_5	0	0
1966	3616	32157	132	f	juv	fm	non.winter_3	1	1
1967	3617	32157	132	f	juv	fm	non.winter_6	0	0
1968	3618	32157	132	f	juv	fm	winter_6	0	0
1969	3619	32157	132	f	juv	fm	winter_2	0	0
1970	3620	32157	132	f	juv	fm	winter_5	0	0
1971	3621	32157	132	f	juv	fm	non.winter_7	0	0
1972	3622	32157	132	f	juv	fm	non.winter_8	0	0
1973	3623	32157	132	f	juv	fm	non.winter_4	0	0
1974	3624	32157	132	f	juv	fm	winter_3	0	0
1975	3625	32157	132	f	juv	fm	winter_7	0	0
1976	3626	32157	132	f	juv	fm	winter_1	0	0
1977	3627	32157	132	f	juv	fm	non.winter_5	0	0
1978	3628	32157	132	f	juv	fm	non.winter_1	0	0
1979	3629	32157	132	f	juv	fm	winter_4	0	0
1980	3630	32157	132	f	juv	fm	non.winter_2	0	0
1981	3631	32158	133	f	juv	s	winter_3	1	3
1982	3632	32158	133	f	juv	s	non.winter_8	0	0
1983	3633	32158	133	f	juv	s	non.winter_4	0	0
1984	3634	32158	133	f	juv	s	non.winter_7	0	0
1985	3635	32158	133	f	juv	s	winter_1	0	0
1986	3636	32158	133	f	juv	s	non.winter_3	1	3
1987	3637	32158	133	f	juv	s	non.winter_1	0	0
1988	3638	32158	133	f	juv	s	non.winter_5	0	0
1989	3639	32158	133	f	juv	s	winter_7	0	0
1990	3640	32158	133	f	juv	s	winter_2	0	0
1991	3641	32158	133	f	juv	s	winter_4	0	0
1992	3642	32158	133	f	juv	s	winter_5	0	0
1993	3643	32158	133	f	juv	s	winter_6	0	0
1994	3644	32158	133	f	juv	s	non.winter_2	0	0
1995	3645	32158	133	f	juv	s	non.winter_6	0	0
1996	3646	32159	134	f	juv	s	winter_2	0	0
1997	3647	32159	134	f	juv	s	non.winter_4	0	0
1998	3648	32159	134	f	juv	s	non.winter_8	0	0
1999	3649	32159	134	f	juv	s	winter_3	1	3
2000	3650	32159	134	f	juv	s	non.winter_1	0	0
2001	3651	32159	134	f	juv	s	non.winter_6	0	0
2002	3652	32159	134	f	juv	s	non.winter_5	0	0
2003	3653	32159	134	f	juv	s	winter_5	0	0
2004	3654	32159	134	f	juv	s	non.winter_2	0	0
2005	3655	32159	134	f	juv	s	winter_6	0	0
2006	3656	32159	134	f	juv	s	non.winter_3	1	3
2007	3657	32159	134	f	juv	s	winter_1	0	0
2008	3658	32159	134	f	juv	s	non.winter_7	0	0
2009	3659	32159	134	f	juv	s	winter_7	0	0
2010	3660	32159	134	f	juv	s	winter_4	0	0
2011	3661	32160	135	m	juv	s	non.winter_8	0	0
2012	3662	32160	135	m	juv	s	non.winter_5	0	0
2013	3663	32160	135	m	juv	s	winter_3	1	3
2014	3664	32160	135	m	juv	s	non.winter_6	0	0
[truncated: 1,931 more rows]
