# Supplementary material for: Migration confers winter survival benefits in a partially migratory songbird
Source: eLife. 2017 Nov 21;6:e28123. doi: 10.7554/eLife.28123 (PMC5697929; doi:10.7554/eLife.28123)
Supplement: Source data 3. — More information on E-surge see Gimenez et al., 2014. Download for free here: https://www.cefe.cnrs.fr/fr/ressources/films/34-french/recherche/bc/bbp/264-logiciels File called "seasonalfms.mod", contains the actual session to be opened in E-surge. This session contains all the models fitted (Table 1). File called "GEPAT-blackbirds.pat", contains the GEPAT file. Input file for E-surge necessary to estimate the transition matrix between presence absences events. File called "matrix.fm-s.males.females.non.winter.winter2.txt" contains the raw presence absence data in E-surge format used to fit the multi-events survival models. [file elife-28123-data3.zip › EsurgeSession/Hessian.tmp]

~~~~~~~~~~~~~~~~~~~~~~~~~~~~~~~~~~~~~~~~~~~~~~~~~~~~~~~~~~~~~~~~~~~~~~
Hessian matrix of ln-likelihood computed by a finite difference scheme
~~~~~~~~~~~~~~~~~~~~~~~~~~~~~~~~~~~~~~~~~~~~~~~~~~~~~~~~~~~~~~~~~~~~~~
  103.19856156    -0.00012904    77.98471396    11.65337689    13.87231946     0.00025301 
   -0.00012904    20.31110267    17.42854973     1.92754959     0.00000000    13.06587442 
   77.98471396    17.42854973    81.05818788     9.75500498     3.49955796     9.24373083 
   11.65337689     1.92754959     9.75500498    11.40944506     2.21930572     2.18661037 
   13.87231946     0.00000000     3.49955796     2.21930572    68.70368205    -0.00050062 
    0.00025301    13.06587442     9.24373083     2.18661037    -0.00050062    33.11287432 
~~~~~~~~~~~~~~~~~~~~~~~~~~~~~~~~~~~~~~~~~~~~~~~~~~~~~~~~~~~~~~~~~~~~~~
Variance-Covariance matrix (by pseudo-Inverse of Hessian)
~~~~~~~~~~~~~~~~~~~~~~~~~~~~~~~~~~~~~~~~~~~~~~~~~~~~~~~~~~~~~~~~~~~~~~
    0.10753769     0.11414336    -0.12410536    -0.01837300    -0.01479852    -0.00918212 
    0.11414336     0.19987751    -0.14605379    -0.01543146    -0.01510954    -0.03707882 
   -0.12410536    -0.14605379     0.15991430     0.00910062     0.01661933     0.01238962 
   -0.01837300    -0.01543146     0.00910062     0.10185607    -0.00004401    -0.00317741 
   -0.01479852    -0.01510954     0.01661933    -0.00004401     0.01669820     0.00132586 
   -0.00918212    -0.03707882     0.01238962    -0.00317741     0.00132586     0.04158176 
