# Supplementary material for: Migration confers winter survival benefits in a partially migratory songbird
Source: eLife. 2017 Nov 21;6:e28123. doi: 10.7554/eLife.28123 (PMC5697929; doi:10.7554/eLife.28123)
Supplement: Source data 3. — More information on E-surge see Gimenez et al., 2014. Download for free here: https://www.cefe.cnrs.fr/fr/ressources/films/34-french/recherche/bc/bbp/264-logiciels File called "seasonalfms.mod", contains the actual session to be opened in E-surge. This session contains all the models fitted (Table 1). File called "GEPAT-blackbirds.pat", contains the GEPAT file. Input file for E-surge necessary to estimate the transition matrix between presence absences events. File called "matrix.fm-s.males.females.non.winter.winter2.txt" contains the raw presence absence data in E-surge format used to fit the multi-events survival models. [file elife-28123-data3.zip › EsurgeSession/matrix.fm-s.males.females.non.winter.winter2.txt]

H: H: H: H: H: H: H: H: H: H: H: H: H: H: H: $COV:sex $COV:migr $COV:myear $COV:mAge S:
1 1 1 0 0 0 0 0 0 0 0 0 0 0 0 2 1 1 2 1
1 0 0 0 0 0 0 0 0 0 0 0 0 0 0 1 2 1 2 1
1 0 0 0 0 0 0 0 0 0 0 0 0 0 0 2 2 1 2 1
1 1 0 0 0 0 0 0 0 0 0 0 0 0 0 2 1 1 2 1
1 0 1 0 0 0 0 0 0 0 0 0 0 0 0 1 2 1 2 1
1 1 0 0 0 0 0 0 0 0 0 0 0 0 0 2 1 1 2 1
1 1 1 0 0 0 0 0 0 0 0 0 0 0 0 1 1 1 2 1
1 1 0 0 1 1 0 0 0 0 0 0 0 0 0 2 1 1 2 1
1 1 1 1 0 0 0 0 0 0 0 0 0 0 0 1 1 1 2 1
1 0 0 0 0 0 0 0 0 0 0 0 0 0 0 2 2 1 2 1
1 1 1 0 1 1 1 0 0 0 0 0 0 0 0 1 1 1 2 1
1 1 0 0 0 0 0 0 0 0 0 0 0 0 0 1 1 1 2 1
1 1 0 0 0 0 0 0 0 0 0 0 0 0 0 1 1 1 2 1
1 1 0 0 0 0 0 0 0 0 0 0 0 0 0 1 1 1 2 1
1 1 0 0 0 0 0 0 0 0 0 0 0 0 0 1 1 1 2 1
1 1 0 0 0 0 0 0 0 0 0 0 0 0 0 1 1 1 2 1
1 1 0 0 0 0 0 0 0 0 0 0 0 0 0 2 1 1 2 1
1 0 1 1 0 0 0 0 0 0 0 0 0 0 0 1 1 1 2 1
1 1 1 1 0 0 0 0 0 0 0 0 0 0 0 1 1 1 2 1
1 1 1 0 1 0 0 0 0 0 0 0 0 0 0 1 1 1 2 1
1 0 0 0 1 1 1 1 1 0 1 0 0 0 0 1 1 1 2 1
1 1 0 0 0 0 0 0 0 0 0 0 0 0 0 1 1 1 2 1
1 1 0 0 0 0 0 0 0 0 0 0 0 0 0 2 1 1 2 1
1 0 0 0 0 0 0 0 0 0 0 0 0 0 0 1 2 1 2 1
1 1 0 0 0 0 0 0 0 0 0 0 0 0 0 2 1 1 2 1
1 1 0 0 0 0 0 0 0 0 0 0 0 0 0 1 1 1 2 1
1 1 0 0 0 0 0 0 0 0 0 0 0 0 0 2 1 1 2 1
1 1 1 1 0 0 0 0 0 0 0 0 0 0 0 1 1 1 2 1
1 1 0 0 0 0 0 0 0 0 0 0 0 0 0 2 1 1 1 1
1 1 0 0 0 0 0 0 0 0 0 0 0 0 0 1 1 1 2 1
1 1 0 0 0 0 0 0 0 0 0 0 0 0 0 1 1 1 2 1
1 1 0 0 0 0 0 0 0 0 0 0 0 0 0 2 1 1 2 1
1 1 1 0 0 0 0 0 0 0 0 0 0 0 0 2 1 1 1 1
1 1 0 0 0 0 0 0 0 0 0 0 0 0 0 2 1 1 1 1
1 1 0 0 0 0 0 0 0 0 0 0 0 0 0 1 1 1 2 1
1 0 0 0 0 0 0 0 0 0 0 0 0 0 0 2 2 1 1 1
1 0 0 0 0 0 0 0 0 0 0 0 0 0 0 2 2 1 1 1
1 1 1 0 0 0 0 0 0 0 0 0 0 0 0 1 1 1 1 1
1 0 0 0 0 0 0 0 0 0 0 0 0 0 0 2 2 1 1 1
1 0 1 0 1 0 1 0 1 0 1 0 0 0 0 2 2 1 1 1
1 1 0 0 0 0 0 0 0 0 0 0 0 0 0 2 1 1 2 1
1 1 0 0 0 0 0 0 0 0 0 0 0 0 0 1 1 1 2 1
1 1 0 0 0 0 0 0 0 0 0 0 0 0 0 1 1 1 1 1
1 1 0 0 0 0 0 0 0 0 0 0 0 0 0 1 1 1 2 1
1 0 0 0 0 0 0 0 0 0 0 0 0 0 0 1 2 1 2 1
1 0 1 0 0 0 0 0 0 0 0 0 0 0 0 2 2 1 1 1
1 0 0 0 0 0 0 0 0 0 0 0 0 0 0 2 2 1 1 1
1 1 0 0 0 0 0 0 0 0 0 0 0 0 0 2 1 1 1 1
1 1 0 0 0 0 0 0 0 0 0 0 0 0 0 1 1 1 2 1
1 1 0 0 0 0 0 0 0 0 0 0 0 0 0 2 1 1 2 1
1 1 0 0 0 0 0 0 0 0 0 0 0 0 0 1 1 1 2 1
1 1 0 0 0 0 0 0 0 0 0 0 0 0 0 2 1 1 2 1
1 1 0 0 0 0 0 0 0 0 0 0 0 0 0 2 1 1 2 1
1 1 0 0 0 0 0 0 0 0 0 0 0 0 0 1 1 1 2 1
0 0 1 1 1 0 1 1 0 0 0 0 0 0 0 1 1 2 2 1
0 0 1 1 0 0 0 0 0 0 0 0 0 0 0 2 1 2 2 1
0 0 1 0 1 0 0 0 0 0 0 0 0 0 0 1 2 2 1 1
0 0 1 0 0 0 0 0 0 0 0 0 0 0 0 1 2 2 1 1
0 0 1 0 1 0 0 0 0 0 0 0 0 0 0 1 2 2 2 1
0 0 1 1 0 0 0 0 0 0 0 0 0 0 0 1 1 2 2 1
0 0 1 1 1 1 1 0 0 0 1 0 0 0 0 1 1 2 2 1
0 0 1 1 1 0 0 0 0 0 1 0 0 0 0 1 1 2 2 1
0 0 1 1 0 0 0 0 0 0 0 0 0 0 0 1 1 2 1 1
0 0 1 1 1 0 0 0 0 0 0 0 0 0 0 1 1 2 2 1
0 0 1 1 0 0 0 0 0 0 0 0 0 0 0 2 1 2 2 1
0 0 1 1 1 1 1 0 0 0 1 0 0 0 0 1 1 2 2 1
0 0 1 1 1 1 1 0 1 0 0 0 0 0 0 2 1 2 2 1
0 0 1 0 1 0 0 0 0 0 0 0 0 0 0 2 2 2 2 1
0 0 1 0 0 0 1 0 1 0 1 0 0 0 0 1 2 2 1 1
0 0 1 1 0 0 0 0 0 0 0 0 0 0 0 2 1 2 2 1
0 0 1 1 0 0 0 0 0 0 0 0 0 0 0 1 1 2 1 1
0 0 1 1 0 0 0 0 0 0 0 0 0 0 0 1 1 2 2 1
0 0 1 1 1 1 0 0 0 0 1 0 0 0 0 1 1 2 2 1
0 0 1 0 1 0 0 0 0 0 0 0 0 0 0 2 2 2 2 1
0 0 1 1 1 0 0 0 0 0 0 0 0 0 0 2 1 2 1 1
0 0 1 1 1 0 0 0 0 0 0 0 0 0 0 2 1 2 2 1
0 0 1 1 1 0 0 0 0 0 0 0 0 0 0 2 1 2 1 1
0 0 1 1 1 0 1 1 0 0 0 0 0 0 0 2 1 2 2 1
0 0 1 1 1 0 0 0 0 0 0 0 0 0 0 1 1 2 1 1
0 0 1 1 0 0 0 0 0 0 0 0 0 0 0 2 1 2 2 1
0 0 1 0 0 0 0 0 0 0 0 0 0 0 0 2 2 2 2 1
0 0 1 0 0 0 0 0 0 0 1 0 0 0 0 2 2 2 2 1
0 0 1 1 0 0 0 0 0 0 0 0 0 0 0 1 1 2 2 1
0 0 1 0 1 0 1 0 1 0 1 0 0 0 0 2 2 2 2 1
0 0 1 0 1 0 1 0 0 0 0 0 0 0 0 2 2 2 1 1
0 0 1 0 1 0 0 0 0 0 0 0 0 0 0 2 2 2 2 1
0 0 1 1 1 0 0 0 0 0 0 0 0 0 0 1 1 2 1 1
0 0 1 1 0 0 0 0 0 0 0 0 0 0 0 2 1 2 1 1
0 0 1 0 0 0 0 0 0 0 0 0 0 0 0 1 2 2 1 1
0 0 1 1 1 0 0 0 0 0 0 0 0 0 0 2 1 2 1 1
0 0 1 1 1 0 0 0 0 0 0 0 0 0 0 1 1 2 1 1
0 0 1 1 0 0 0 0 0 0 0 0 0 0 0 1 1 2 2 1
0 0 1 0 1 0 0 0 0 0 1 0 0 0 0 1 2 2 2 1
0 0 1 1 0 0 0 0 0 0 0 0 0 0 0 1 1 2 2 1
0 0 1 0 1 0 0 0 0 0 0 0 0 0 0 1 2 2 1 1
0 0 0 1 1 1 1 0 0 0 0 0 0 0 0 1 1 3 1 1
0 0 0 0 1 0 1 0 0 0 0 0 0 0 0 1 2 3 2 1
0 0 0 0 1 1 1 0 0 0 1 0 0 0 0 1 1 3 2 1
0 0 0 0 1 0 1 0 0 0 1 0 0 0 0 2 2 3 2 1
0 0 0 0 1 0 0 0 0 0 1 0 0 0 0 1 2 3 2 1
0 0 0 0 1 1 1 0 1 0 1 0 0 0 0 2 1 3 2 1
0 0 0 0 1 0 1 0 0 0 0 0 0 0 0 2 2 3 2 1
0 0 0 0 1 1 0 0 0 0 1 0 0 0 0 1 1 3 2 1
0 0 0 0 1 0 1 0 0 0 0 0 0 0 0 1 2 3 2 1
0 0 0 0 1 1 0 0 0 0 1 0 0 0 0 2 1 3 2 1
0 0 0 0 1 1 1 0 0 0 1 0 0 0 0 1 1 3 2 1
0 0 0 0 1 1 0 0 0 0 1 0 0 0 0 1 1 3 2 1
0 0 0 0 1 1 1 0 0 0 0 0 0 0 0 1 1 3 2 1
0 0 0 0 1 0 0 0 0 0 0 0 0 0 0 2 2 3 1 1
0 0 0 0 1 1 1 0 0 0 0 0 0 0 0 1 1 3 2 1
0 0 0 0 1 0 1 0 0 0 0 0 0 0 0 1 2 3 2 1
0 0 0 0 1 0 1 0 0 0 0 0 0 0 0 2 2 3 2 1
0 0 0 0 1 1 1 1 1 0 0 0 0 0 0 1 1 3 2 1
0 0 0 0 1 0 1 0 0 0 0 0 0 0 0 2 2 3 2 1
0 0 0 0 1 1 1 0 1 0 0 0 0 0 0 1 1 3 1 1
0 0 0 0 1 1 1 0 0 0 0 0 0 0 0 1 1 3 2 1
0 0 0 0 1 1 1 0 0 0 0 0 0 0 0 1 1 3 2 1
0 0 0 0 1 1 1 0 0 0 0 0 0 0 0 1 1 3 2 1
0 0 0 0 1 0 0 0 1 1 0 0 0 0 0 1 1 3 2 1
0 0 0 0 1 1 0 0 0 0 0 0 0 0 0 2 1 3 1 1
0 0 0 0 1 0 0 0 1 1 0 0 0 0 0 1 1 3 2 1
0 0 0 0 1 1 1 0 0 0 0 0 0 0 0 1 1 3 1 1
0 0 0 0 1 0 1 0 0 0 0 0 0 0 0 2 2 3 2 1
0 0 0 0 1 0 0 0 0 0 0 0 0 0 0 2 2 3 1 1
0 0 0 0 1 1 1 1 1 0 1 1 0 0 0 2 1 3 2 1
0 0 0 0 1 1 1 1 1 1 0 1 0 0 0 2 1 3 2 1
0 0 0 0 1 1 0 0 0 0 0 0 0 0 0 2 1 3 2 1
0 0 0 0 1 0 0 0 0 0 0 0 0 0 0 2 2 3 2 1
0 0 0 0 1 0 0 0 0 0 0 0 0 0 0 2 2 3 2 1
0 0 0 0 1 0 0 0 0 0 0 0 0 0 0 2 2 3 1 1
0 0 0 0 1 0 0 0 0 0 0 0 0 0 0 2 2 3 1 1
0 0 0 0 1 1 0 0 0 0 0 0 0 0 0 2 1 3 1 1
0 0 0 0 1 1 0 0 0 0 0 0 0 0 0 2 1 3 1 1
0 0 0 0 1 1 0 0 0 0 0 0 0 0 0 1 1 3 1 1
0 0 0 0 1 1 1 0 0 0 0 0 0 0 0 1 1 3 1 1
0 0 0 0 1 1 1 0 0 0 0 0 0 0 0 1 1 3 1 1
0 0 0 0 1 1 1 0 0 0 0 0 0 0 0 2 1 3 1 1
0 0 0 0 1 0 0 0 0 0 0 0 0 0 0 1 2 3 2 1
0 0 0 0 1 1 0 0 0 0 0 0 0 0 0 1 1 3 1 1
0 0 0 0 1 1 1 1 1 0 1 1 0 0 0 1 1 3 1 1
0 0 0 0 1 0 0 0 0 0 0 0 0 0 0 1 2 3 1 1
0 0 0 0 1 1 1 0 0 0 0 0 0 0 0 1 1 3 1 1
0 0 0 0 1 1 0 0 0 0 0 0 0 0 0 1 1 3 1 1
0 0 0 0 1 1 1 0 0 0 0 0 0 0 0 2 1 3 2 1
0 0 0 0 1 0 1 0 1 0 0 0 0 0 0 2 2 3 1 1
0 0 0 0 1 0 1 0 0 0 0 0 0 0 0 1 2 3 1 1
0 0 0 0 1 1 1 0 0 0 0 0 0 0 0 2 1 3 1 1
0 0 0 0 1 1 0 0 0 0 0 0 0 0 0 2 1 3 1 1
0 0 0 0 1 1 1 1 1 0 1 1 1 1 1 1 1 3 1 1
0 0 0 0 0 0 1 1 0 0 0 0 0 0 0 2 1 4 2 1
0 0 0 0 0 0 1 1 1 0 0 0 0 0 0 2 1 4 2 1
0 0 0 0 0 0 1 1 1 1 1 0 1 0 0 1 1 4 2 1
0 0 0 0 0 0 1 1 0 0 1 0 1 0 0 1 1 4 2 1
0 0 0 0 0 0 1 0 1 0 0 0 0 0 0 2 2 4 2 1
0 0 0 0 0 0 1 0 1 1 1 1 0 0 0 1 1 4 2 1
0 0 0 0 0 0 1 1 1 1 0 0 0 0 0 1 1 4 2 1
0 0 0 0 0 0 1 0 1 0 0 0 0 0 0 2 2 4 2 1
0 0 0 0 0 0 1 0 1 1 1 1 0 0 0 1 1 4 2 1
0 0 0 0 0 0 1 1 0 0 0 0 0 0 0 2 1 4 2 1
0 0 0 0 0 0 1 1 1 1 0 0 0 0 0 2 1 4 2 1
0 0 0 0 0 0 1 1 0 0 0 0 0 0 0 2 1 4 2 1
0 0 0 0 0 0 1 0 1 0 0 0 0 0 0 2 2 4 2 1
0 0 0 0 0 0 1 1 0 0 0 0 0 0 0 2 1 4 2 1
0 0 0 0 0 0 1 1 1 0 0 0 0 0 0 1 1 4 2 1
0 0 0 0 0 0 1 1 0 0 0 0 0 0 0 2 1 4 2 1
0 0 0 0 0 0 1 1 1 0 0 0 0 0 0 2 1 4 2 1
0 0 0 0 0 0 1 1 1 0 0 0 0 0 0 2 1 4 2 1
0 0 0 0 0 0 1 1 1 1 1 0 0 0 0 1 1 4 2 1
0 0 0 0 0 0 1 0 1 0 0 0 0 0 0 1 2 4 2 1
0 0 0 0 0 0 1 0 0 0 1 0 0 0 0 2 2 4 2 1
0 0 0 0 0 0 1 1 1 0 0 0 0 0 0 1 1 4 2 1
0 0 0 0 0 0 1 0 1 0 0 0 0 0 0 2 2 4 2 1
0 0 0 0 0 0 1 1 1 1 1 1 1 0 0 2 1 4 2 1
0 0 0 0 0 0 1 1 1 1 1 1 1 0 0 1 1 4 1 1
0 0 0 0 0 0 1 1 1 1 0 0 0 0 0 1 1 4 1 1
0 0 0 0 0 0 1 1 0 0 0 0 0 0 0 1 1 4 1 1
0 0 0 0 0 0 0 1 1 1 0 0 0 0 0 1 1 4 2 1
0 0 0 0 0 0 0 1 0 0 0 1 1 0 0 1 1 4 2 1
0 0 0 0 0 0 0 1 1 1 0 0 1 0 0 1 1 4 2 1
0 0 0 0 0 0 0 1 0 1 0 0 0 0 0 2 1 4 2 1
0 0 0 0 0 0 0 0 1 1 0 0 0 0 0 1 1 5 2 1
0 0 0 0 0 0 0 0 1 1 0 0 1 1 0 2 1 5 2 1
0 0 0 0 0 0 0 0 1 0 0 0 0 0 0 2 2 5 2 1
0 0 0 0 0 0 0 0 1 1 1 1 0 0 0 1 1 5 2 1
0 0 0 0 0 0 0 0 1 1 1 1 0 0 0 2 1 5 2 1
0 0 0 0 0 0 0 0 1 0 0 0 0 0 0 2 2 5 2 1
0 0 0 0 0 0 0 0 1 1 1 0 0 0 0 1 1 5 2 1
0 0 0 0 0 0 0 0 1 1 0 0 0 0 0 1 1 5 2 1
0 0 0 0 0 0 0 0 1 1 0 0 0 0 0 1 1 5 2 1
0 0 0 0 0 0 0 0 1 1 0 0 1 0 0 1 1 5 2 1
0 0 0 0 0 0 0 0 1 1 0 0 0 0 0 1 1 5 2 1
0 0 0 0 0 0 0 0 1 1 0 0 0 0 0 1 1 5 2 1
0 0 0 0 0 0 0 0 1 1 0 0 0 0 0 2 1 5 2 1
0 0 0 0 0 0 0 0 1 1 1 0 0 0 0 1 1 5 2 1
0 0 0 0 0 0 0 0 1 1 0 0 0 0 0 1 1 5 2 1
0 0 0 0 0 0 0 0 1 0 1 1 0 0 0 1 1 5 2 1
0 0 0 0 0 0 0 0 1 1 1 0 0 0 0 1 1 5 2 1
0 0 0 0 0 0 0 0 1 1 0 1 0 0 0 1 1 5 2 1
0 0 0 0 0 0 0 0 1 1 0 0 0 0 0 1 1 5 2 1
0 0 0 0 0 0 0 0 1 1 1 0 0 0 0 1 1 5 2 1
0 0 0 0 0 0 0 0 1 1 0 0 0 0 0 2 1 5 2 1
0 0 0 0 0 0 0 0 1 1 0 0 0 0 0 1 1 5 1 1
0 0 0 0 0 0 0 0 1 1 0 0 0 0 0 2 1 5 1 1
0 0 0 0 0 0 0 0 1 1 0 0 1 0 0 2 1 5 1 1
0 0 0 0 0 0 0 0 1 0 0 0 0 0 0 1 2 5 2 1
0 0 0 0 0 0 0 0 0 1 0 1 1 1 1 2 1 5 2 1
0 0 0 0 0 0 0 0 0 1 1 1 0 0 0 2 1 5 2 1
0 0 0 0 0 0 0 0 0 1 1 1 1 1 1 2 1 5 2 1
0 0 0 0 0 0 0 0 0 0 1 1 0 0 0 2 1 6 2 1
0 0 0 0 0 0 0 0 0 0 1 1 0 0 0 1 1 6 2 1
0 0 0 0 0 0 0 0 0 0 1 0 1 0 1 2 2 6 2 1
0 0 0 0 0 0 0 0 0 0 1 0 1 0 0 2 2 6 2 1
0 0 0 0 0 0 0 0 0 0 1 0 0 0 0 2 2 6 2 1
0 0 0 0 0 0 0 0 0 0 1 1 0 0 0 1 1 6 2 1
0 0 0 0 0 0 0 0 0 0 1 1 0 0 0 1 1 6 2 1
0 0 0 0 0 0 0 0 0 0 1 1 0 0 0 1 1 6 2 1
0 0 0 0 0 0 0 0 0 0 1 1 0 0 0 2 1 6 2 1
0 0 0 0 0 0 0 0 0 0 1 1 0 0 0 1 1 6 2 1
0 0 0 0 0 0 0 0 0 0 1 1 0 0 0 1 1 6 2 1
0 0 0 0 0 0 0 0 0 0 1 1 0 0 0 1 1 6 2 1
0 0 0 0 0 0 0 0 0 0 1 1 1 0 0 1 1 6 2 1
0 0 0 0 0 0 0 0 0 0 1 0 1 0 0 2 2 6 2 1
0 0 0 0 0 0 0 0 0 0 1 0 1 0 1 1 2 6 1 1
0 0 0 0 0 0 0 0 0 0 1 1 0 0 0 1 1 6 2 1
0 0 0 0 0 0 0 0 0 0 1 1 0 0 0 1 1 6 2 1
0 0 0 0 0 0 0 0 0 0 1 1 1 0 0 2 1 6 2 1
0 0 0 0 0 0 0 0 0 0 1 1 0 0 0 1 1 6 2 1
0 0 0 0 0 0 0 0 0 0 1 1 0 0 0 2 1 6 2 1
0 0 0 0 0 0 0 0 0 0 1 1 0 0 0 2 1 6 2 1
0 0 0 0 0 0 0 0 0 0 1 1 0 0 0 1 1 6 2 1
0 0 0 0 0 0 0 0 0 0 1 1 0 0 0 1 1 6 2 1
0 0 0 0 0 0 0 0 0 0 1 1 0 0 0 1 1 6 2 1
0 0 0 0 0 0 0 0 0 0 1 1 0 0 0 2 1 6 2 1
0 0 0 0 0 0 0 0 0 0 1 1 0 0 0 1 1 6 1 1
0 0 0 0 0 0 0 0 0 0 1 1 0 0 0 2 1 6 2 1
0 0 0 0 0 0 0 0 0 0 0 0 1 1 1 1 1 7 2 1
0 0 0 0 0 0 0 0 0 0 0 0 1 0 1 1 2 7 2 1
0 0 0 0 0 0 0 0 0 0 0 0 1 0 1 2 2 7 2 1
0 0 0 0 0 0 0 0 0 0 0 0 1 0 0 1 2 7 2 1
0 0 0 0 0 0 0 0 0 0 0 0 1 0 0 1 2 7 2 1
0 0 0 0 0 0 0 0 0 0 0 0 1 0 0 1 2 7 2 1
0 0 0 0 0 0 0 0 0 0 0 0 1 1 1 1 1 7 2 1
0 0 0 0 0 0 0 0 0 0 0 0 1 1 1 1 1 7 1 1
0 0 0 0 0 0 0 0 0 0 0 0 1 0 0 2 2 7 1 1
0 0 0 0 0 0 0 0 0 0 0 0 1 1 0 1 1 7 1 1
0 0 0 0 0 0 0 0 0 0 0 0 1 1 0 1 1 7 2 1
0 0 0 0 0 0 0 0 0 0 0 0 1 1 0 1 1 7 2 1
0 0 0 0 0 0 0 0 0 0 0 0 1 1 1 1 1 7 2 1
0 0 0 0 0 0 0 0 0 0 0 0 1 1 1 2 1 7 2 1
0 0 0 0 0 0 0 0 0 0 0 0 1 1 1 2 1 7 1 1
0 0 0 0 0 0 0 0 0 0 0 0 1 1 0 1 1 7 2 1
0 0 0 0 0 0 0 0 0 0 0 0 1 0 1 2 2 7 1 1
0 0 0 0 0 0 0 0 0 0 0 0 1 1 1 1 1 7 2 1
0 0 0 0 0 0 0 0 0 0 0 0 1 1 1 1 1 7 2 1
0 0 0 0 0 0 0 0 0 0 0 0 1 0 1 2 2 7 2 1
0 0 0 0 0 0 0 0 0 0 0 0 1 1 0 1 1 7 1 1
0 0 0 0 0 0 0 0 0 0 0 0 1 0 0 2 2 7 1 1
0 0 0 0 0 0 0 0 0 0 0 0 1 0 0 2 2 7 1 1
0 0 0 0 0 0 0 0 0 0 0 0 1 1 1 1 1 7 1 1
0 0 0 0 0 0 0 0 0 0 0 0 1 1 1 1 1 7 2 1
0 0 0 0 0 0 0 0 0 0 0 0 1 0 0 2 2 7 1 1
0 0 0 0 0 0 0 0 0 0 0 0 1 1 0 1 1 7 2 1
