# Supplementary material for: Migration confers winter survival benefits in a partially migratory songbird
Source: eLife. 2017 Nov 21;6:e28123. doi: 10.7554/eLife.28123 (PMC5697929; doi:10.7554/eLife.28123)
Supplement: Source data 3. — More information on E-surge see Gimenez et al., 2014. Download for free here: https://www.cefe.cnrs.fr/fr/ressources/films/34-french/recherche/bc/bbp/264-logiciels File called "seasonalfms.mod", contains the actual session to be opened in E-surge. This session contains all the models fitted (Table 1). File called "GEPAT-blackbirds.pat", contains the GEPAT file. Input file for E-surge necessary to estimate the transition matrix between presence absences events. File called "matrix.fm-s.males.females.non.winter.winter2.txt" contains the raw presence absence data in E-surge format used to fit the multi-events survival models. [file elife-28123-data3.zip › EsurgeSession/Readme.txt]

Files containing the session of the E-surge software (estimation of multi-event survival models for the manuscript "Migration confers winter survival benefits in a partially migratory songbird, Zuniga et al)

More information on E-surge see "Fitting occupancy models with E-SURGE: hidden Markov modelling of presence absence data, Gimenez et al. 2014, Methods in Ecology and Evolution". Download for free here "https://www.cefe.cnrs.fr/fr/ressources/films/34-french/recherche/bc/bbp/264-logiciels"

File called "seasonalfms.mod", contains the actual session to be opened in E-surge. This sessions contains all the models fitted (supplementary table 1) and the models results.

File called "GEPAT-blackbirds.pat", contains the GEPAT file. Input file for E-surge necessary to define the transition matrix to estimate the survival probabilities. 

File called "matrix.fm-s.males.females.non.winter.winter2.txt" contains the raw presence-absence data in (E-surge format) that we used to estimate the multi-event survival models. Each row correspond to one individual and each column of the matrix is one season starting with winter 2009.  Column called “$COV:sex”: contains the sex information for each individual (1: males, 2:females), column called “$COV:migr”: contains the migratory status (1: residents, 2: migrants), column called “$COV:myear” contains the year with the first presence (1:2009, 2:2010…etc) and column called “$COV:mAg” contains the information regarding the age at first presence (1:juveniles, 2:adults). This matrix is the transpose matrix which is in the file “presence-absence.matrix.data.frame.csv”
