# Supplementary material for: Migration confers winter survival benefits in a partially migratory songbird
Source: eLife. 2017 Nov 21;6:e28123. doi: 10.7554/eLife.28123 (PMC5697929; doi:10.7554/eLife.28123)
Supplement: Source data 3. — More information on E-surge see Gimenez et al., 2014. Download for free here: https://www.cefe.cnrs.fr/fr/ressources/films/34-french/recherche/bc/bbp/264-logiciels File called "seasonalfms.mod", contains the actual session to be opened in E-surge. This session contains all the models fitted (Table 1). File called "GEPAT-blackbirds.pat", contains the GEPAT file. Input file for E-surge necessary to estimate the transition matrix between presence absences events. File called "matrix.fm-s.males.females.non.winter.winter2.txt" contains the raw presence absence data in E-surge format used to fit the multi-events survival models. [file elife-28123-data3.zip › EsurgeSession/seasonalfms.mod]

3 56
C:\Users\dzuniga\Desktop\survival\16.04.16\seasonal.fm.s\matrix.fm-s.males.females.non.winter.winter2.txt   
16 
s(season+migr)p(migr)   
1398.177032 
1.000000 
280 
5 
 
s(season+migr)p(migr).out 
s(season+mig+sex)p(migr)   
1397.094564 
1.000000 
336 
6 
 
s(season+mig+sex)p(migr).out 
s(season)(migr)   
1406.242401 
1.000000 
224 
4 
 
s(season)(migr).out 
s(season+juv+ad)p(mig)   
1405.971019 
1.000000 
280 
5 
 
s(season+juv+ad)p(mig).out 
s(migr)p(migr)   
1439.022298 
1.000000 
224 
4 
 
s(migr)p(migr).out 
s()p(migr)   
1442.206719 
1.000000 
168 
3 
 
s()p(migr).out 
s(sex)p(migr) 
1441.927796 
1.000000 
224 
4 
 
C:\Users\dzuniga\Desktop\survival\16.04.16\seasonal.fm.s\s(sex)p(migr).out 
s(season+mig)p(season)   
1493.922386 
1.000000 
280 
5 
 
s(season+mig)p(season).out 
s(season)p(season)   
1494.063304 
1.000000 
280 
5 
 
s(season)p(season).out 
s(season+sex+mig)p(season)   
1492.745425 
1.000000 
336 
6 
 
s(season+sex+mig)p(season).out 
s(season)p()   
1524.254198 
1.000000 
168 
3 
 
s(season)p().out 
s(season+sex)p()   
1522.638518 
1.000000 
224 
4 
 
s(season+sex)p().out 
s(season+migr)p()   
1522.967024 
1.000000 
224 
4 
 
s(season+migr)p().out 
s(season+ad+juv)p()   
1523.278098 
1.000000 
224 
4 
 
s(season+ad+juv)p().out 
s(season+mig+sex)p()   
1521.944642 
1.000000 
280 
5 
 
s(season+mig+sex)p().out 
s()p(season)   
1528.991608 
1.000000 
168 
3 
 
s()p(season).out 
7 
sex g(1 3 5 7 9 11 13 15 17 19 21 23 25 27 29 31 33 35 37 39 41 43 45 47 49 51 53 55,2 4 6 8 10 12 14 16 18 20 22 24 26 28 30 32 34 36 38 40 42 44 46 48 50 52 54 56)
migr g(1 5 9 13 17 21 25 29 33 37 41 45 49 53 2 6 10 14 18 22 26 30 34 38 42 46 50 54,3 7 11 15 19 23 27 31 35 39 43 47 51 55 4 8 12 16 20 24 28 32 36 40 44 48 52 56)
myear g(1 29 2 30 3 31 4 32,5 33 6 34 7 35 8 36,9 37 10 38 11 39 12 40,13 41 14 42 15 43 16 44,17 45 18 46 19 47 20 48,21 49 22 50 23 51 24 52,25 53 26 54 27 55 28 56)
mAge g(1 2 3 4 5 6 7 8 9 10 11 12 13 14 15 16 17 18 19 20 21 22 23 24 25 26 27 28,29 30 31 32 33 34 35 36 37 38 39 40 41 42 43 44 45 46 47 48 49 50 51 52 53 54 55 56)
juv [a(1 2).mAge(1)]
ad [a(3).mAge(1)&mAge(2)]
season [t(1:2:15,2:2:14)]
